# Supplementary material for: Identifying the Translatome of Mouse NEBD-Stage Oocytes via SSP-Profiling; A Novel Polysome Fractionation Method
Source: Int J Mol Sci. 2020 Feb 13;21(4):1254. doi: 10.3390/ijms21041254 (PMC7072993; doi:10.3390/ijms21041254)
Supplement: Supplementary file 1 [file ijms-21-01254-s001.zip]

Archive with 3 entries (2 files):
- ijms-702486 suppl for final/
- ijms-702486 suppl for final/Figures S1-S7_proofs.pdf
- ijms-702486 suppl for final/Tables S1-S4.xlsx
