# Supplementary material for: Identifying the Translatome of Mouse NEBD-Stage Oocytes via SSP-Profiling; A Novel Polysome Fractionation Method
Source: Int J Mol Sci. 2020 Feb 13;21(4):1254. doi: 10.3390/ijms21041254 (PMC7072993; doi:10.3390/ijms21041254)
Supplement: Supplementary file 1 [file ijms-21-01254-s001.zip › ijms-702486 suppl for final/Tables S1-S4.xlsx]

## Sheet: Table S1
Gene	Chromosome	Start	End	Strand	NP_FPKM	P_FPKM	NP_mod (FPKM+0,0001)	P_mod (FPKM+0,0001)	FC (NP/P)	FC(P/NP)	List of expressed genes with mean FPKM higher than 0.1 in at least one dataset; 4 biological replications
Lars2	9	123366940	123462664	+	2295.9	7344.6	2295.9	7344.6	0.312597	3.19901
Gdf9	11	53431023	53437904	+	1922.92	5878.92	1922.92	5878.92	0.327087	3.05729
Ldhb	6	142490249	142507957	-	1117.04	5844.89	1117.04	5844.89	0.191113	5.23249
Rps27	3	90212725	90213615	-	2194.47	5242.36	2194.47	5242.36	0.418603	2.3889
Gm15564	16	35966752	35983230	-	1507.01	5205.12	1507.01	5205.12	0.289524	3.45394
Fbxw24	9	109601117	109626059	-	1391.4	4229.84	1391.4	4229.84	0.328947	3.04
Eif3k	7	28971373	28981814	-	1689.19	4109.6	1689.19	4109.6	0.411036	2.43288
Fbxw15	9	109552604	109568262	-	2044.73	4038.85	2044.73	4038.85	0.506264	1.97525
Uchl1	5	66676098	66687231	+	1200.07	3970.3	1200.07	3970.3	0.302262	3.30839
Bcl2l10	9	75347758	75351632	+	3263.06	3916.25	3263.06	3916.25	0.833209	1.20018
Tor1a	2	30960627	30967933	-	3648.95	3799.26	3648.95	3799.26	0.960437	1.04119
Zp3	5	135980099	135988624	+	1617.27	3492.19	1617.27	3492.19	0.463109	2.15932
Fbxw19	9	109478570	109495875	-	1583.01	3463.42	1583.01	3463.42	0.457066	2.18787
Tubb4b	2	25222160	25224702	-	8657.15	3461.55	8657.15	3461.55	2.50095	0.399848
Fbxw16	9	109432319	109449140	-	1985.29	2751.29	1985.29	2751.29	0.721585	1.38584
Cox4i1	8	120668290	120674209	+	3368.55	2622.79	3368.55	2622.79	1.28434	0.778609
Zfyve21	12	111814170	111828388	+	489.29	2542.58	489.29	2542.58	0.192439	5.19646
Bmp15	X	6314107	6320721	-	1331.13	2489.76	1331.13	2489.76	0.534641	1.87041
Padi6	4	140727355	140742643	-	1107.28	2473.31	1107.28	2473.31	0.447691	2.23368
Prdx2	8	84969587	84974834	+	3403.78	2449.86	3403.78	2449.86	1.38938	0.719746
Bud31	5	145140362	145148078	+	5003.74	2383.54	5003.74	2383.54	2.09929	0.476352
Eef1a1	9	78478449	78489151	-	1524.09	2368.12	1524.09	2368.12	0.643587	1.55379
Zp2	7	120132361	120145290	-	1319.41	2338.26	1319.41	2338.26	0.56427	1.7722
Plat	8	22757744	22782847	+	2469.35	2202.44	2469.35	2202.44	1.12119	0.891913
Tcl1b1	12	105159690	105166622	+	2096.7	2189.69	2096.7	2189.69	0.957531	1.04435
Oas1e	5	120786312	120795530	-	1857.55	2125.16	1857.55	2125.16	0.874075	1.14407
Skp1a	11	52231995	52246858	+	1376.23	1817.34	1376.23	1817.34	0.757279	1.32052
Hist1h2aa	13	23934462	23934851	+	453.758	1774	453.758	1774	0.255782	3.90958
Laptm4b	15	34238026	34284295	+	777.856	1763.07	777.856	1763.07	0.441193	2.26658
Bub1b	2	118598211	118641591	+	932.672	1681.26	932.672	1681.26	0.554746	1.80263
Trappc2l	8	122611626	122615588	+	298.896	1669.81	298.896	1669.81	0.179	5.5866
Oosp1	19	11667460	11691150	-	1751.4	1652.35	1751.4	1652.35	1.05994	0.943446
Creld2	15	88819646	88826681	+	333.159	1536.5	333.159	1536.5	0.21683	4.61191
Oas1c	5	120800194	120812514	-	1739	1485.34	1739	1485.34	1.17077	0.854136
Elof1	9	22112989	22117148	-	2229.14	1476.31	2229.14	1476.31	1.50994	0.662278
Nlrp14	7	107166990	107198102	+	466.923	1455.46	466.923	1455.46	0.320808	3.11713
Astl	2	127338639	127357651	+	273.432	1437.59	273.432	1437.59	0.190201	5.25759
Rhpn2	7	35334175	35392285	+	1108.11	1387.28	1108.11	1387.28	0.798769	1.25193
Npm2	14	70647302	70653084	-	487.512	1369.97	487.512	1369.97	0.355855	2.81013
Cdca5	19	6084983	6091777	+	1631.02	1366.04	1631.02	1366.04	1.19397	0.83754
Eif3l	15	79075223	79094400	+	1802.22	1331.91	1802.22	1331.91	1.35311	0.739038
Spin1	13	51100880	51152546	+	1159.28	1330.63	1159.28	1330.63	0.871226	1.14781
Pcgf1	6	83077869	83080855	+	1239.66	1330.1	1239.66	1330.1	0.932006	1.07295
Gm5514	19	21938079	21938384	+	112.218	1301.55	112.218	1301.55	0.0862185	11.5984
Slc45a3	1	131962967	131982963	+	906.664	1257.1	906.664	1257.1	0.721233	1.38652
Gm97	19	11697055	11711874	+	1380.49	1232.18	1380.49	1232.18	1.12037	0.892564
Fbxw18	9	109676734	109702700	-	880.275	1206.48	880.275	1206.48	0.729621	1.37057
Ooep	9	78376109	78378725	-	849.615	1199.09	849.615	1199.09	0.708551	1.41133
Mtmr14	6	113237843	113281387	+	717.059	1167.16	717.059	1167.16	0.614365	1.6277
Ippk	13	49421311	49462990	+	555.121	1156.5	555.121	1156.5	0.480003	2.08332
Khdc1b	1	21383556	21386373	+	1083.12	1154.33	1083.12	1154.33	0.938313	1.06574
H1foo	6	115944938	115950236	+	1605.3	1152.34	1605.3	1152.34	1.39308	0.717832
Bpgm	6	34476207	34505613	+	358.805	1140.89	358.805	1140.89	0.314496	3.17969
AU022751	X	6081219	6083419	-	889.6	1128.89	889.6	1128.89	0.788033	1.26898
Btg4	9	51116001	51119700	+	781.544	1101.26	781.544	1101.26	0.709683	1.40908
Mos	4	3870657	3872105	-	1120.84	1098.65	1120.84	1098.65	1.0202	0.9802
Rfpl4	7	5109787	5116911	-	1653.72	1097.89	1653.72	1097.89	1.50628	0.663887
E330021D16Rik	6	136400715	136401830	-	1018.03	1088.06	1018.03	1088.06	0.935642	1.06878
Oas1d	5	120914536	120921652	+	371.494	1083.53	371.494	1083.53	0.342855	2.91669
Zar1	5	72577114	72581084	-	465.51	1067.73	465.51	1067.73	0.435982	2.29367
Hist1h4c	13	23698060	23698454	-	148.978	1041.37	148.978	1041.37	0.14306	6.99009
9430023L20Rik	15	101284301	101290934	+	103.377	1027.47	103.377	1027.47	0.100613	9.93907
Gm9846	9	114982399	114982739	-	501.578	1014.87	501.578	1014.87	0.494228	2.02336
Rpl36	17	56613395	56614243	+	4338.06	993.387	4338.06	993.387	4.36693	0.228994
Accsl	2	93855361	93869157	-	1118.71	990.035	1118.71	990.035	1.12997	0.884982
C87977	4	144206775	144213318	-	706.008	983.098	706.008	983.098	0.718146	1.39247
Cpsf4l	11	113698172	113710017	-	2054.6	968.481	2054.6	968.481	2.12147	0.471371
D10Wsu102e	10	83360221	83368835	+	655.371	937.548	655.371	937.548	0.699027	1.43056
Eif3d	15	77958998	77970824	-	2175.97	925.645	2175.97	925.645	2.35076	0.425395
Prdx1	4	116685544	116700822	+	344.239	916.841	344.239	916.841	0.375462	2.66338
Oog3	4	144157557	144162663	-	876.358	901.947	876.358	901.947	0.971629	1.0292
Mcc	18	44425061	44812182	-	566.218	899.587	566.218	899.587	0.629421	1.58876
Dppa3	6	122626410	122630272	+	372.017	891.16	372.017	891.16	0.417453	2.39548
Ccno	13	112987802	112990778	+	648.346	890.01	648.346	890.01	0.72847	1.37274
Gm15698	11	88964658	88966931	-	1080.19	884.118	1080.19	884.118	1.22177	0.818487
Polr2d	18	31789159	31796642	+	856.146	883.202	856.146	883.202	0.969365	1.0316
Ccnb1	13	100778650	100786570	-	1287.07	840.484	1287.07	840.484	1.53134	0.653021
Slc35a2	X	7884041	7894492	+	2.51359	827.797	2.51359	827.797	0.00303648	329.329
Zbed3	13	95325237	95337841	+	1643.48	805.345	1643.48	805.345	2.04071	0.490024
Parp12	6	39086410	39118349	-	740.2	786.316	740.2	786.316	0.941352	1.0623
Dclk2	3	86786150	86920884	-	592.285	785.909	592.285	785.909	0.75363	1.32691
Epn2	11	61517249	61579687	-	66.4075	779.197	66.4075	779.197	0.0852255	11.7336
Gm13023	4	143789352	143795575	+	782.122	778.014	782.122	778.014	1.00528	0.994748
Arg2	12	79130777	79156301	+	501.206	759.785	501.206	759.785	0.659668	1.51591
Polr2c	8	94857450	94864242	+	575.836	753.3	575.836	753.3	0.764418	1.30818
CT025661.1	9	109645122	109664652	-	468.578	742.887	468.578	742.887	0.630753	1.58541
Cdc42se2	11	54717456	54787675	-	481.788	741.069	481.788	741.069	0.650125	1.53817
Rplp1	9	61913284	61914538	-	719.81	734.538	719.81	734.538	0.979949	1.02046
Eif6	2	155819832	155826925	-	1422.68	733.472	1422.68	733.472	1.93965	0.515558
Tmem14c	13	41016250	41022575	+	336.38	732.629	336.38	732.629	0.45914	2.17798
Siah2	3	58674938	58692400	-	683.836	722.429	683.836	722.429	0.946579	1.05644
Dnmt1	9	20907206	20959888	-	358.322	722.009	358.322	722.009	0.496285	2.01497
Gm13084	4	143809245	143816093	-	404.095	711.283	404.095	711.283	0.568121	1.76019
Samd1	8	83997672	84000386	+	230.367	709.147	230.367	709.147	0.324851	3.07833
Pramef12	4	144391674	144408464	-	650.025	677.293	650.025	677.293	0.95974	1.04195
Cdc34	10	79682195	79688394	+	1148.31	673.249	1148.31	673.249	1.70562	0.586298
Pabpc1l	2	164025450	164050538	+	802.335	673.239	802.335	673.239	1.19175	0.839099
Gtf2b	3	142765226	142783603	+	299.734	668.683	299.734	668.683	0.448245	2.23092
Nlrp4b	7	10687793	10730168	+	316.32	665.896	316.32	665.896	0.475028	2.10514
Eif4h	5	134619880	134639348	-	202.26	647.749	202.26	647.749	0.31225	3.20256
Aurkc	7	6995443	7002945	+	486.986	643.307	486.986	643.307	0.757004	1.321
8430410A17Rik	6	87913935	87936629	+	411.592	632.486	411.592	632.486	0.650753	1.53668
Dcp1a	14	30479565	30527056	+	436.048	630.201	436.048	630.201	0.69192	1.44525
Fbxw14	9	109270836	109287676	-	208.487	628.466	208.487	628.466	0.33174	3.01441
Kpna2	11	106988629	106999541	-	758.474	624.161	758.474	624.161	1.21519	0.822917
Arl6ip1	7	118118891	118129625	-	314.341	621.633	314.341	621.633	0.50567	1.97758
Klhl8	5	103861973	103911259	-	573.919	621.264	573.919	621.264	0.923792	1.08249
Fbxw21	9	109139454	109162041	-	283.468	610.071	283.468	610.071	0.464648	2.15217
Gm20697	12	105216757	105217583	+	1070.46	609.822	1070.46	609.822	1.75537	0.569681
Fbxw26	9	109717566	109746089	-	393.602	605.527	393.602	605.527	0.650015	1.53843
Fbxw28	9	109322886	109339659	-	297.748	599.527	297.748	599.527	0.496637	2.01354
Oaz1	10	80826656	80829290	+	597.672	597.755	597.672	597.755	0.999861	1.00014
Prc1	7	80294450	80316259	+	189.549	594.318	189.549	594.318	0.318935	3.13544
Lsm14b	2	180024987	180035465	+	1328.29	592.179	1328.29	592.179	2.24306	0.445819
Trim75	8	64981651	64987646	-	1143.02	590.102	1143.02	590.102	1.93699	0.516265
Txnip	3	96557957	96561883	+	434	586.895	434	586.895	0.739484	1.35229
Amfr	8	93971588	94012663	-	487.503	585.685	487.503	585.685	0.832364	1.2014
2310036O22Rik	8	85026833	85030285	+	353.79	582.071	353.79	582.071	0.607812	1.64525
C87499	4	88627320	88634411	-	573.989	579.416	573.989	579.416	0.990634	1.00945
Emg1	6	124704381	124712178	-	782.053	577.489	782.053	577.489	1.35423	0.738427
Spryd3	15	102116528	102136234	-	134.92	570.56	134.92	570.56	0.23647	4.22887
Eef2	10	81176631	81182507	+	1009.46	567.747	1009.46	567.747	1.77802	0.562424
Gyg	3	20122084	20155317	-	668.117	566.379	668.117	566.379	1.17963	0.847723
Sec13	6	113728067	113740743	-	336.746	564.509	336.746	564.509	0.596528	1.67637
Pecr	1	72259167	72284314	-	169.071	557.296	169.071	557.296	0.303377	3.29623
Tcl1	12	105216750	105222793	-	745.87	553.262	745.87	553.262	1.34813	0.741767
Mphosph6	8	117791645	117801929	-	222.634	550.55	222.634	550.55	0.404386	2.47289
Cryl1	14	57275034	57398483	-	95.0891	547.963	95.0891	547.963	0.173532	5.76263
Tle6	10	81590904	81601073	-	445.541	545.001	445.541	545.001	0.817504	1.22324
Uqcrh	4	116066965	116075071	-	358.506	541.889	358.506	541.889	0.661586	1.51152
Gja4	4	127311421	127314039	-	1407.76	536.631	1407.76	536.631	2.62333	0.381196
Tmem50a	4	134897849	134915024	-	362.501	533.323	362.501	533.323	0.679703	1.47123
Fcgr1	3	96282909	96293969	-	3.25108	528.961	3.25108	528.961	0.00614617	162.703
Sdc1	12	8771323	8793715	+	481.995	528.866	481.995	528.866	0.911375	1.09724
Fgf8	19	45736798	45742915	-	672.28	526.288	672.28	526.288	1.2774	0.78284
Tcl1b2	12	105146014	105155225	+	448.74	523.059	448.74	523.059	0.857915	1.16562
Arhgap1	2	91649860	91672326	+	56.3843	522.626	56.3843	522.626	0.107887	9.26898
Smarcd2	11	106263179	106272972	-	430.036	521.612	430.036	521.612	0.824436	1.21295
Tusc3	8	39005867	39165112	+	147.564	517.056	147.564	517.056	0.285393	3.50393
3230401D17Rik	2	163405822	163424697	-	710.798	515.438	710.798	515.438	1.37902	0.725153
Cst3	2	148871722	148875692	-	95.7933	508.006	95.7933	508.006	0.188567	5.30315
Atp1a1	3	101576219	101604603	-	787.834	507.453	787.834	507.453	1.55253	0.644111
Pttg1	11	43420250	43426251	-	198.831	495.676	198.831	495.676	0.401131	2.49295
Orc5	5	22486485	22550429	-	387.647	492.449	387.647	492.449	0.787182	1.27035
Nlrp4f	13	65177111	65205716	-	428.55	490.828	428.55	490.828	0.873115	1.14532
Depdc7	2	104721784	104742878	-	586.488	489.22	586.488	489.22	1.19882	0.834153
Ctnnbl1	2	157737401	157891614	+	346.357	479.209	346.357	479.209	0.722767	1.38357
Pgs1	11	117986292	118024011	+	280.216	478.477	280.216	478.477	0.585642	1.70753
Tcl1b3	12	105191043	105195610	+	381.072	471.596	381.072	471.596	0.808048	1.23755
Oas1h	5	120861421	120873512	+	719.254	470.233	719.254	470.233	1.52957	0.653778
Rps4x	X	102184941	102189394	-	389.775	467.79	389.775	467.79	0.833228	1.20015
Grn	11	102430315	102437048	+	369.75	461.013	369.75	461.013	0.802038	1.24682
Cops8	1	90603425	90613341	+	172.968	456.83	172.968	456.83	0.378627	2.64112
Pik3cd	4	149649168	149702571	-	446.915	455.475	446.915	455.475	0.981205	1.01915
Fbxw22	9	109378411	109404296	-	136.427	454.856	136.427	454.856	0.299936	3.33405
Fdft1	14	63145153	63177793	-	564.068	453.827	564.068	453.827	1.24291	0.804561
Ddb1	19	10605625	10629813	+	331.118	453.701	331.118	453.701	0.729815	1.37021
Tcl1b4	12	105202422	105206993	+	464.117	451.904	464.117	451.904	1.02703	0.973686
Obox2	7	15354037	15398545	+	429.006	449.816	429.006	449.816	0.953738	1.04851
Phf13	4	151989633	151996258	-	409.572	446.693	409.572	446.693	0.9169	1.09063
Eef2k	7	120842831	120907219	+	298.382	445.857	298.382	445.857	0.669232	1.49425
Rnf185	11	3415982	3452363	-	360.683	443.822	360.683	443.822	0.812674	1.23051
Haus4	14	54541785	54554361	-	281.043	443.716	281.043	443.716	0.633384	1.57882
Ern1	11	106394650	106487852	-	267.913	442.259	267.913	442.259	0.605783	1.65076
Papd7	13	69497959	69533839	-	465.973	433.863	465.973	433.863	1.07401	0.93109
Fam46b	4	133480132	133487938	+	797.002	433.357	797.002	433.357	1.83913	0.543734
2410004A20Rik	9	73101836	73104443	+	118.712	433.123	118.712	433.123	0.274084	3.64852
Xrcc1	7	24547150	24573438	+	480.403	430.951	480.403	430.951	1.11475	0.897061
Snrpd2	7	19149722	19152735	+	1288.97	429.774	1288.97	429.774	2.99918	0.333425
Mcm5	8	75109528	75128439	+	344.879	427.012	344.879	427.012	0.807656	1.23815
Paox	7	140125657	140134334	+	53.1322	424.546	53.1322	424.546	0.125151	7.99037
Rpl27	11	101442298	101445529	+	602.354	423.178	602.354	423.178	1.42341	0.702541
Rnf114	2	167492645	167516173	+	378.094	422.623	378.094	422.623	0.894637	1.11777
Wee2	6	40442863	40466813	+	628.378	421.183	628.378	421.183	1.49194	0.670269
Anxa7	14	20455261	20480133	-	617.911	416.747	617.911	416.747	1.4827	0.674445
2310033E01Rik	7	24541699	24546071	-	439.092	416.321	439.092	416.321	1.0547	0.948141
Polr2g	19	8793129	8798557	-	202.539	415.913	202.539	415.913	0.486974	2.0535
Maea	5	33335572	33373294	+	376.023	412.822	376.023	412.822	0.910858	1.09787
Ube2s	7	4808155	4812351	-	262.31	410.578	262.31	410.578	0.638879	1.56524
Ppp2r1a	17	20945311	20965916	+	172.477	401.416	172.477	401.416	0.429671	2.32736
Plk1	7	122159437	122169875	+	412.555	400.895	412.555	400.895	1.02908	0.971738
Smu1	4	40736542	40757923	-	403.465	400.477	403.465	400.477	1.00746	0.992594
Kif17	4	138250435	138301967	+	329.272	400.406	329.272	400.406	0.822346	1.21603
Mat2b	11	40679314	40695203	-	219.418	399.277	219.418	399.277	0.54954	1.8197
Miox	15	89334398	89337015	+	408.532	399.009	408.532	399.009	1.02387	0.976689
Cenpn	8	116921740	116941503	+	208.779	398.995	208.779	398.995	0.523263	1.91108
Gm14820	X	8049172	8074619	+	568.768	398.584	568.768	398.584	1.42697	0.700786
Bcar3	3	122419780	122530180	+	487.593	397.751	487.593	397.751	1.22588	0.815744
Fam70b	8	13435459	13461452	+	788.781	394.786	788.781	394.786	1.998	0.500501
Klf17	4	117757836	117765648	-	638.823	394.628	638.823	394.628	1.6188	0.617743
Kpna7	5	144983519	145084030	-	480.98	393.942	480.98	393.942	1.22094	0.819042
Tpd52l2	2	181497142	181517966	+	177.388	393.05	177.388	393.05	0.451313	2.21576
Fbp1	13	62864753	62888282	-	1095.25	389.614	1095.25	389.614	2.81111	0.355731
Zkscan14	5	145194946	145201868	-	275.392	388.239	275.392	388.239	0.709336	1.40977
Glrx5	12	105032689	105040910	+	370.855	388.143	370.855	388.143	0.95546	1.04662
Ptcd1	5	145147514	145167108	-	808.418	386.386	808.418	386.386	2.09225	0.477953
Rbbp7	X	162760402	162779092	+	347.408	385.359	347.408	385.359	0.901517	1.10924
7420426K07Rik	9	98903119	98904622	+	798.336	384.117	798.336	384.117	2.07837	0.481147
Eif2b1	5	124570213	124579131	-	760.605	379.937	760.605	379.937	2.00192	0.499519
Eif4e1b	13	54783998	54788459	+	412.673	377.791	412.673	377.791	1.09233	0.915472
P4hb	11	120560298	120573253	-	394.292	372.377	394.292	372.377	1.05885	0.944419
Elp2	18	24603961	24638830	+	412.452	371.874	412.452	371.874	1.10912	0.901617
Plekhg3	12	76533560	76579039	+	379.267	370.631	379.267	370.631	1.0233	0.97723
Dnlz	2	26348121	26352110	-	175.161	369.562	175.161	369.562	0.473969	2.10984
Stx5a	19	8741413	8756069	+	1185.01	369.363	1185.01	369.363	3.20825	0.311697
Lmbr1l	15	98903921	98918231	-	86.55	368.446	86.55	368.446	0.234906	4.25703
Unc50	1	37430170	37439124	+	280.128	368.097	280.128	368.097	0.761017	1.31403
Zbtb39	10	127739538	127747335	+	153.841	365.332	153.841	365.332	0.421099	2.37474
Mrpl2	17	46646229	46650139	+	748.355	363.275	748.355	363.275	2.06002	0.485432
Rdh11	12	79174337	79192293	-	474.928	362.609	474.928	362.609	1.30975	0.763504
Hax1	3	89995457	89998686	-	474.416	362.599	474.416	362.599	1.30838	0.764306
Gm813	16	58613686	58616978	-	137.169	362.576	137.169	362.576	0.378318	2.64328
Hexim2	11	103132429	103139876	+	128.843	360.757	128.843	360.757	0.357147	2.79997
Eif3c	7	126546912	126566366	-	145.877	359.528	145.877	359.528	0.405746	2.4646
Bmp6	13	38345716	38499728	+	216.089	359.501	216.089	359.501	0.60108	1.66367
Plxnb1	9	109095436	109119911	+	8.1123	358.883	8.1123	358.883	0.0226043	44.2394
Surf4	2	26920040	26933928	-	495.813	358.703	495.813	358.703	1.38224	0.723463
Ptcd2	13	99319649	99344678	-	165.654	356.643	165.654	356.643	0.464482	2.15294
Zp1	19	10914287	10920632	-	706.072	354.237	706.072	354.237	1.99322	0.501701
AI316807	8	22462615	22476879	-	32.9105	352.48	32.9105	352.48	0.0933685	10.7103
Usp19	9	108490676	108502333	+	176.82	352.259	176.82	352.259	0.501959	1.99219
Golph3	15	12321496	12351265	+	572.976	351.593	572.976	351.593	1.62966	0.613625
Obox1	7	15512340	15556866	+	333.122	348.652	333.122	348.652	0.955457	1.04662
Ddx11	17	66123520	66152167	+	97.2805	346.373	97.2805	346.373	0.280855	3.56056
Lancl1	1	67000517	67038872	-	632.604	344.786	632.604	344.786	1.83477	0.545026
Pla2g4c	7	13324655	13360672	+	590.273	343.214	590.273	343.214	1.71984	0.581449
Gm2042	12	88175589	88181894	-	340.515	342.344	340.515	342.344	0.994659	1.00537
E330034G19Rik	14	24293214	24309966	+	283.909	342.273	283.909	342.273	0.829481	1.20557
Rcc2	4	140700541	140723220	+	164.252	340.541	164.252	340.541	0.482326	2.07329
Mea1	17	46681137	46683105	+	602.525	340.25	602.525	340.25	1.77083	0.564707
Rnf187	11	58932288	58938916	-	273.069	339.316	273.069	339.316	0.804763	1.2426
Lrrc47	4	154011731	154021513	+	544.38	339.068	544.38	339.068	1.60552	0.622851
Actr1a	19	46376814	46395735	-	335.092	334.492	335.092	334.492	1.0018	0.998208
Psma6	12	55384222	55418454	+	243.515	333.803	243.515	333.803	0.729518	1.37077
Rps15	10	80292453	80294114	+	1639.31	333.482	1639.31	333.482	4.91573	0.203429
Spg21	9	65460937	65488470	+	158.044	333.063	158.044	333.063	0.474516	2.10741
Smad3	9	63646767	63757994	-	195.338	331.84	195.338	331.84	0.588652	1.6988
Pfdn5	15	102326116	102331873	+	129.702	330.712	129.702	330.712	0.392189	2.54979
Fam53c	18	34758906	34773760	+	119.452	329.942	119.452	329.942	0.362038	2.76214
Psmb2	4	126677630	126709714	+	103.345	329.79	103.345	329.79	0.313366	3.19116
Myl6	10	128490860	128493875	-	223.764	328.761	223.764	328.761	0.680628	1.46923
Ccdc69	11	55049731	55078131	-	463.207	327.954	463.207	327.954	1.41241	0.708008
D6Ertd474e	6	143245888	143297272	+	391.921	325.54	391.921	325.54	1.20391	0.830627
Xpo5	17	46202855	46242299	+	41.6571	324.783	41.6571	324.783	0.128261	7.79659
Gtsf1	15	103402405	103430470	-	807.378	324.443	807.378	324.443	2.4885	0.401848
Cct5	15	31590800	31601847	-	620.668	323.951	620.668	323.951	1.91593	0.521939
Fam46c	3	100451628	100489324	-	608.444	323.633	608.444	323.633	1.88005	0.531902
Obox5	7	15750134	15759800	+	236.903	323.63	236.903	323.63	0.732017	1.36609
Umodl1	17	30954679	31010708	+	936.905	321.624	936.905	321.624	2.91304	0.343284
Cox7a2	9	79755241	79759853	-	107.328	321.484	107.328	321.484	0.333851	2.99535
Mcrs1	15	99242818	99251961	-	342.69	319.167	342.69	319.167	1.0737	0.931357
Slc15a4	5	127595664	127632897	-	147.342	317.547	147.342	317.547	0.464001	2.15517
Omt2b	9	78328030	78329620	+	302.02	314.744	302.02	314.744	0.959574	1.04213
Sumo3	10	77606097	77641543	+	222.223	314.214	222.223	314.214	0.707233	1.41396
Rragc	4	123917446	123936997	+	328.289	313.664	328.289	313.664	1.04663	0.955449
Slain1	14	103650228	103704907	+	355.091	312.931	355.091	312.931	1.13472	0.881271
Tmem66	8	34154563	34170845	+	244.769	310.893	244.769	310.893	0.78731	1.27015
Myo5b	18	74440936	74771493	+	243.416	310.494	243.416	310.494	0.783965	1.27557
Rdx	9	52047150	52088737	+	276.477	310.265	276.477	310.265	0.8911	1.12221
Gm1070	6	71293765	71302718	+	182.01	310.06	182.01	310.06	0.587016	1.70353
Trim13	14	61598226	61605946	+	368.277	309.997	368.277	309.997	1.188	0.841748
Ube2g2	10	77622275	77645993	+	69.6718	309.424	69.6718	309.424	0.225166	4.44117
Nap1l4	7	143513579	143549090	-	158.531	308.213	158.531	308.213	0.514356	1.94418
Ddx56	11	6258919	6267772	-	423.396	307.42	423.396	307.42	1.37726	0.72608
Tubb3	8	123411424	123422015	+	408.495	307.408	408.495	307.408	1.32884	0.752537
Fmnl3	15	99317225	99370482	-	485.853	306.742	485.853	306.742	1.58392	0.631347
Bap1	14	31251489	31259929	+	196.643	306.177	196.643	306.177	0.642253	1.55702
Kif22	7	127027732	127042420	-	321.473	306.048	321.473	306.048	1.0504	0.952017
Cpeb1	7	81347026	81455465	-	181.349	305.83	181.349	305.83	0.592971	1.68642
Thap4	1	93705391	93754838	-	358.605	305.453	358.605	305.453	1.17401	0.851783
Gm12264	11	59775286	59780321	-	228.475	304.309	228.475	304.309	0.750798	1.33192
Pdcd2l	7	34184499	34196661	-	117.932	301.333	117.932	301.333	0.391369	2.55514
Ccdc117	11	5528887	5542187	-	168.117	301.111	168.117	301.111	0.558321	1.79108
Wdr5	2	27515157	27536535	+	406.041	300.606	406.041	300.606	1.35074	0.740334
Zfp57	17	37001163	37010635	+	499.906	300.339	499.906	300.339	1.66448	0.60079
Atp6v1e1	6	120795245	120822685	-	228.158	300.176	228.158	300.176	0.760079	1.31565
Usp4	9	108347831	108392529	+	353.384	299.187	353.384	299.187	1.18115	0.846633
Plrg1	3	83055522	83072355	+	220.51	298.933	220.51	298.933	0.737656	1.35564
Pacsin2	15	83375607	83464606	-	210.591	298.781	210.591	298.781	0.704835	1.41877
Arf1	11	59211412	59228270	-	558.09	297.213	558.09	297.213	1.87774	0.532554
Psmb7	2	38588036	38644087	-	194.765	294.686	194.765	294.686	0.660924	1.51303
Ndufb6	4	40270591	40279421	-	64.2105	294.607	64.2105	294.607	0.217953	4.58814
Spint1	2	119237362	119249527	+	418.106	293.596	418.106	293.596	1.42409	0.702204
Tdrd12	7	35493612	35537745	-	313.346	293.089	313.346	293.089	1.06912	0.935352
Mybl2	2	163054687	163084688	+	433.545	292.56	433.545	292.56	1.4819	0.674808
BC031181	18	75005900	75009933	+	289.297	292.277	289.297	292.277	0.989803	1.0103
Psma2	13	14613242	14625671	+	272.281	290.685	272.281	290.685	0.936688	1.06759
Pycrl	15	75916463	75921560	-	1134.83	289.885	1134.83	289.885	3.91476	0.255443
Kat8	7	127912517	127925832	+	1024.97	288.684	1024.97	288.684	3.55051	0.281649
Syce2	8	84872111	84888221	+	576.501	287.909	576.501	287.909	2.00238	0.499407
Supt4h1	11	87737552	87743623	+	304.944	286.61	304.944	286.61	1.06397	0.939879
Pdcd7	9	65346068	65359642	+	279.618	286.405	279.618	286.405	0.976301	1.02427
Dnajc11	4	151933691	151982137	+	266.337	285.348	266.337	285.348	0.933377	1.07138
Cpa1	6	30639218	30645363	+	166.416	285.149	166.416	285.149	0.583613	1.71347
Bub3	7	131560391	131571898	+	337.946	284.609	337.946	284.609	1.1874	0.842174
Ninj2	6	120093350	120200339	+	132.481	283.977	132.481	283.977	0.466521	2.14353
2006-03-01	15	31455899	31531037	-	110.629	282.788	110.629	282.788	0.39121	2.55617
Prep	10	45067206	45158997	+	184.754	282.153	184.754	282.153	0.654801	1.52718
A1bg	15	60917589	60921270	-	99.1602	281.384	99.1602	281.384	0.352402	2.83767
Psmb4	3	94884093	94886961	-	263.247	281.073	263.247	281.073	0.936581	1.06771
Rcl1	19	29101375	29143843	+	315.394	279.953	315.394	279.953	1.12659	0.887631
Rnf4	5	34336390	34353430	+	323.12	276.148	323.12	276.148	1.1701	0.854631
Lonp1	17	56614301	56626903	-	156.244	276.118	156.244	276.118	0.565858	1.76723
Ahsa1	12	87266746	87273997	+	100.068	275.846	100.068	275.846	0.362767	2.75659
Stx6	1	155158703	155203517	+	182.896	275.213	182.896	275.213	0.664562	1.50475
Tfdp1	8	13339674	13377702	+	396.372	274.215	396.372	274.215	1.44548	0.691813
Psma1	7	114264606	114276118	-	133.998	273.857	133.998	273.857	0.489299	2.04374
Mrpl24	3	87919506	87923672	+	162.272	272.897	162.272	272.897	0.59463	1.68172
E330009J07Rik	6	40401375	40436135	-	189.163	271.037	189.163	271.037	0.697922	1.43283
Gpr1	1	63182691	63214543	-	332.408	270.607	332.408	270.607	1.22838	0.814083
Rps14	18	60774510	60778546	+	685.909	270.427	685.909	270.427	2.53639	0.394261
Abcf3	16	20548577	20561379	+	375.623	270.054	375.623	270.054	1.39092	0.71895
Stom	2	35313986	35336976	-	266.574	268.221	266.574	268.221	0.993857	1.00618
Sod1	16	90220742	90226322	+	235.726	267.35	235.726	267.35	0.881712	1.13416
Dcaf8	1	172148015	172196393	+	231.428	267.139	231.428	267.139	0.86632	1.15431
Rnf14	18	38296635	38317847	+	133.102	266.575	133.102	266.575	0.499303	2.00279
Herpud2	9	25108130	25151781	-	94.4606	265.755	94.4606	265.755	0.355443	2.81339
Akr7a5	4	139310744	139318426	+	751.068	265.721	751.068	265.721	2.82653	0.353791
Ndufa9	6	126821863	126849144	-	508.401	265.004	508.401	265.004	1.91846	0.521251
Fam160a1	3	85660061	85746266	-	179.81	264.963	179.81	264.963	0.678621	1.47358
Prickle1	15	93499114	93595891	-	236.516	263.07	236.516	263.07	0.899061	1.11227
Rbx1	15	81466316	81476369	+	288.534	262.922	288.534	262.922	1.09742	0.911232
Atp6v0b	4	117884326	117887333	-	210.823	262.829	210.823	262.829	0.802127	1.24668
Dnajb1	8	83608175	83611902	+	1374.1	262.772	1374.1	262.772	5.22927	0.191231
Ckb	12	111669355	111672338	-	828.998	261.68	828.998	261.68	3.16799	0.315658
Pofut2	10	77259300	77269586	+	794.391	261.419	794.391	261.419	3.03877	0.329081
Txndc5	13	38500273	38528824	-	215.082	260.743	215.082	260.743	0.824881	1.2123
Cdh1	8	106603351	106670246	+	229.034	260.539	229.034	260.539	0.879077	1.13756
Tmco6	18	36735068	36742391	+	247.339	260.529	247.339	260.529	0.949371	1.05333
Vrtn	12	84641019	84651455	+	235.285	259.646	235.285	259.646	0.906176	1.10354
Plac1l	19	11647279	11660559	-	144.417	259.251	144.417	259.251	0.557057	1.79515
Fbxw13	9	109179227	109195975	-	195.771	259.003	195.771	259.003	0.755864	1.32299
Mdh1	11	21556787	21572367	-	86.1358	258.654	86.1358	258.654	0.333016	3.00286
Akr1b3	6	34303934	34317497	-	413.136	257.923	413.136	257.923	1.60178	0.624307
Eif4a3	11	119288363	119300089	-	282.659	257.533	282.659	257.533	1.09756	0.911109
2810453I06Rik	5	143548706	143564531	+	1853.77	257.507	1853.77	257.507	7.1989	0.13891
1700019E19Rik	12	86082561	86162458	+	140.373	257.149	140.373	257.149	0.545882	1.8319
Tinf2	14	55679083	55681817	-	123.264	256.742	123.264	256.742	0.480106	2.08287
Tdrd1	19	56826209	56870012	+	162.424	256.549	162.424	256.549	0.633111	1.5795
Pcgf6	19	47033619	47050845	-	263.205	256.468	263.205	256.468	1.02627	0.974403
Zswim3	2	164805098	164822130	+	126.516	256.126	126.516	256.126	0.493958	2.02446
Wdr36	18	32837225	32866420	+	158.24	255.75	158.24	255.75	0.618727	1.61622
Tubb2a	13	34074301	34078008	-	156.105	255.367	156.105	255.367	0.611297	1.63587
Bcar1	8	111710485	111743849	-	117.175	255.356	117.175	255.356	0.458869	2.17927
Mrpl53	6	83109095	83109939	+	737.51	254.954	737.51	254.954	2.89272	0.345695
Atg4b	1	93751500	93789434	+	192.472	254.909	192.472	254.909	0.755064	1.32439
Nlrp4a	7	26435113	26476142	+	213.556	254.749	213.556	254.749	0.8383	1.19289
Lmo1	7	109138572	109170308	-	541.956	254.206	541.956	254.206	2.13196	0.469053
Rspo2	15	43020811	43170818	-	167.527	254.083	167.527	254.083	0.65934	1.51667
Puf60	15	76070184	76080946	-	210.457	253.724	210.457	253.724	0.82947	1.20559
Nup85	11	115564434	115583985	+	116.172	252.793	116.172	252.793	0.459555	2.17602
Atp5a1	18	77773729	77782869	+	159.927	252.374	159.927	252.374	0.633689	1.57806
Lpcat1	13	73467197	73516422	+	219.444	252.101	219.444	252.101	0.870459	1.14882
Pnpla3	15	84167816	84189512	+	180.702	251.926	180.702	251.926	0.717282	1.39415
Gm20444	9	44107301	44108960	-	153.942	251.007	153.942	251.007	0.613297	1.63053
Mrps23	11	88204388	88211507	+	59.149	250.844	59.149	250.844	0.2358	4.24089
Aldh4a1	4	139622866	139649690	+	17.3235	250.421	17.3235	250.421	0.0691776	14.4556
Thap11	8	105855103	105856950	+	419.442	249.568	419.442	249.568	1.68067	0.595
Ybx1	4	119277981	119294604	-	197.721	248.124	197.721	248.124	0.796865	1.25492
Hn1	11	115497353	115514387	-	347.859	247.063	347.859	247.063	1.40798	0.71024
B4galt5	2	167298444	167349183	-	317.222	246.647	317.222	246.647	1.28614	0.777522
Tex264	9	106658747	106685948	-	548.606	245.667	548.606	245.667	2.23312	0.447803
Lamp1	8	13159135	13175338	+	323.684	245.534	323.684	245.534	1.31828	0.758562
Usp39	6	72318678	72345184	-	269.722	245.293	269.722	245.293	1.09959	0.909428
Ndufa4	6	11900373	11907446	-	36.1538	244.491	36.1538	244.491	0.147874	6.76251
Rnf34	5	122850188	122868945	+	232.964	244.19	232.964	244.19	0.954028	1.04819
Oog2	4	144190719	144196934	+	173.705	243.507	173.705	243.507	0.713346	1.40184
Gm11537	11	96766802	96768269	+	70.4092	242.987	70.4092	242.987	0.289765	3.45107
Mapk3	7	126759601	126765819	+	299.659	242.741	299.659	242.741	1.23448	0.810057
Atox1	11	55446641	55461239	-	56.0707	242.12	56.0707	242.12	0.231582	4.31813
Usp30	5	114100333	114123506	+	476.346	242.108	476.346	242.108	1.96749	0.508261
Lsm3	6	91515928	91522625	+	280.705	242.041	280.705	242.041	1.15974	0.86226
G6pdx	X	74409483	74429194	-	571.069	240.67	571.069	240.67	2.37282	0.421439
Atp5c1	2	10056016	10080510	-	262.535	240.662	262.535	240.662	1.09089	0.916686
Kit	5	75574916	75656722	+	280.192	240.654	280.192	240.654	1.16429	0.858892
Cnst	1	179546370	179627478	+	190.548	239.99	190.548	239.99	0.793981	1.25948
Sec22a	16	35311131	35363918	-	113.484	238.497	113.484	238.497	0.475831	2.10158
Tcl1b5	12	105176358	105181143	+	127.66	238.436	127.66	238.436	0.535406	1.86774
Brf2	8	27123832	27128632	-	219.785	237.989	219.785	237.989	0.923509	1.08283
Akt1s1	7	44848991	44855421	+	146.519	237.819	146.519	237.819	0.616095	1.62313
Trap1	16	4039971	4077827	-	214.597	237.591	214.597	237.591	0.90322	1.10715
1700021K19Rik	16	32821703	32877766	-	234.789	237.415	234.789	237.415	0.98894	1.01118
Ran	5	129020069	129024323	+	90.7678	237.051	90.7678	237.051	0.382904	2.61162
Foxn3	12	99194980	99450111	-	20.7769	236.15	20.7769	236.15	0.0879819	11.366
2400001E08Rik	7	101905837	101911901	+	122.036	235.549	122.036	235.549	0.518094	1.93015
Slc26a6	9	108854037	108912558	+	236.686	234.095	236.686	234.095	1.01107	0.989053
Cnbp	6	87842615	87851106	-	104.555	233.733	104.555	233.733	0.447324	2.23551
Gdpd1	11	87033867	87074062	-	389.454	232.956	389.454	232.956	1.67179	0.59816
Pkm	9	59656368	59679375	+	320.446	232.215	320.446	232.215	1.37995	0.724662
Wdr20a	12	110737949	110795028	+	243.907	232.007	243.907	232.007	1.05129	0.951211
Ppp1r10	17	35916434	35932281	+	73.5669	231.838	73.5669	231.838	0.31732	3.15139
6720456B07Rik	6	113604772	113616948	+	307.219	231.277	307.219	231.277	1.32836	0.752811
Rps13	7	116331507	116334190	-	318.295	230.89	318.295	230.89	1.37856	0.725396
Rimkla	4	119465283	119492628	-	266.927	229.681	266.927	229.681	1.16216	0.860463
Kars	8	111993440	112011323	-	176.031	228.399	176.031	228.399	0.770719	1.29749
Polr3a	14	24448694	24487046	-	213.054	228.354	213.054	228.354	0.933	1.07181
Cul1	6	47453398	47526139	+	104.658	228.001	104.658	228.001	0.459023	2.17854
Tubb6	18	67390717	67402748	+	855.348	227.35	855.348	227.35	3.76224	0.265799
Kctd10	5	114363567	114380515	-	247.351	227.079	247.351	227.079	1.08927	0.918043
Cdh3	8	106510913	106556908	+	102.087	226.913	102.087	226.913	0.449898	2.22273
Atad1	19	32672563	32712298	-	150.08	226.54	150.08	226.54	0.662487	1.50946
Zar1l	5	150507055	150518164	-	236.661	225.256	236.661	225.256	1.05063	0.951808
Dmap1	4	117674681	117682273	-	215.922	224.631	215.922	224.631	0.961228	1.04034
Hist1h4f	13	23551258	23551648	-	2.92665	223.513	2.92665	223.513	0.0130939	76.3716
Mdm4	1	132989845	133025366	-	256.425	223.418	256.425	223.418	1.14774	0.871278
Dusp14	11	84048041	84069261	-	131.106	223.269	131.106	223.269	0.587212	1.70296
Serpine2	1	79794197	79858696	-	111.865	223.136	111.865	223.136	0.50133	1.99469
Jag1	2	137081456	137116644	-	287.077	222.827	287.077	222.827	1.28834	0.776194
Sepw1	7	15917208	15922402	-	166.113	220.881	166.113	220.881	0.752048	1.3297
Fam131a	16	20693282	20703048	+	105.769	220.867	105.769	220.867	0.478879	2.08821
Atmin	8	116943393	116960445	+	188.851	220.277	188.851	220.277	0.857333	1.16641
B4galt4	16	38742264	38769049	+	308.695	219.994	308.695	219.994	1.4032	0.712657
Il6st	13	112475008	112506860	+	325.015	218.43	325.015	218.43	1.48796	0.67206
Prpf8	11	75486816	75509449	+	124.872	218.31	124.872	218.31	0.571993	1.74827
Csrp2bp	2	144368983	144407676	+	144.05	218.223	144.05	218.223	0.660108	1.5149
Cirh1a	8	106893640	106923093	+	300.942	217.065	300.942	217.065	1.38641	0.721286
Dynlrb1	2	155236533	155250277	+	296.571	216.852	296.571	216.852	1.36762	0.731199
Tmem97	11	78541817	78550777	-	808.881	216.722	808.881	216.722	3.73234	0.267928
Atp6v0a2	5	124629067	124722144	+	282.21	216.574	282.21	216.574	1.30307	0.76742
Csrnp2	15	100479570	100495239	-	363.399	216.235	363.399	216.235	1.68057	0.595035
Cyth2	7	45806637	45814581	-	288.249	216.106	288.249	216.106	1.33383	0.749719
Rpl4	9	64173387	64178562	+	417.416	215.573	417.416	215.573	1.93631	0.516446
Ict1	11	115403752	115412674	+	326.737	214.957	326.737	214.957	1.52001	0.657889
Phf23	11	69995777	70000009	+	219.586	214.465	219.586	214.465	1.02388	0.976681
Gtf2a1l	17	88668660	88715152	+	132.388	214.328	132.388	214.328	0.61769	1.61894
Zfp296	7	19577287	19580656	+	224.877	214.071	224.877	214.071	1.05048	0.951948
Agpat2	2	26593057	26604417	-	456.538	213.984	456.538	213.984	2.13351	0.468711
Dcaf7	11	106036872	106059324	+	149.963	213.944	149.963	213.944	0.700946	1.42664
Nfya	17	48386885	48409906	-	140.096	213.486	140.096	213.486	0.656228	1.52386
Psmd8	7	29174188	29180673	-	725.872	212.977	725.872	212.977	3.40822	0.293408
1190007F08Rik	4	154020588	154026152	-	325.709	212.63	325.709	212.63	1.53181	0.652821
Aurka	2	172356190	172370535	-	227.654	212.533	227.654	212.533	1.07115	0.933579
Arl3	19	46531109	46573085	-	155.819	212.275	155.819	212.275	0.734045	1.36231
Hnrnpc	14	52073380	52104028	-	300.12	211.962	300.12	211.962	1.41591	0.706259
Cox5b	1	36691487	36693385	+	256.383	211.921	256.383	211.921	1.2098	0.82658
Fbxw20	9	109217432	109234754	-	257.125	211.832	257.125	211.832	1.21382	0.823847
Fam72a	1	131527903	131539872	+	50.5258	211.81	50.5258	211.81	0.238543	4.19211
Vps37b	5	124004641	124032260	-	156.11	211.765	156.11	211.765	0.737184	1.35651
Tmem59	4	107178399	107200996	+	166.08	210.422	166.08	210.422	0.78927	1.26699
Ube2d3	3	135438297	135467178	+	346.431	209.445	346.431	209.445	1.65405	0.604578
Dcaf11	14	55560006	55570065	+	62.3687	209.205	62.3687	209.205	0.298123	3.35432
Mctp2	7	72077832	72306595	-	111.79	209.099	111.79	209.099	0.534627	1.87046
Rgn	X	20549787	20562089	+	15.2389	208.684	15.2389	208.684	0.0730239	13.6941
Fam151a	4	106733889	106748292	+	410.181	208.615	410.181	208.615	1.96621	0.508592
Med10	13	69809882	69816094	+	265.63	207.814	265.63	207.814	1.27821	0.782342
Timm8b	9	50603901	50605320	+	330.807	207.368	330.807	207.368	1.59527	0.626853
Aass	6	23072173	23132986	-	362.474	206.63	362.474	206.63	1.75422	0.570054
Stt3b	9	115242607	115310421	-	257.653	206.085	257.653	206.085	1.25022	0.799856
Hnrnpab	11	51600100	51606847	-	52.9474	205.999	52.9474	205.999	0.257028	3.89063
Clk2	3	89164795	89176921	+	89.0755	205.163	89.0755	205.163	0.434169	2.30325
Pla2g15	8	106150399	106164713	+	95.6269	205.031	95.6269	205.031	0.466403	2.14407
Tuba1c	15	99029891	99038105	+	109.79	204.65	109.79	204.65	0.536477	1.86401
Pdxp	15	78913919	78919517	+	49.2358	204.228	49.2358	204.228	0.241082	4.14796
Cpne9	6	113282307	113305627	+	29.9077	203.983	29.9077	203.983	0.146619	6.8204
Gm20520	4	117867656	117868973	-	249.887	203.379	249.887	203.379	1.22868	0.813884
Rplp0	5	115559467	115563727	+	503.126	202.932	503.126	202.932	2.47928	0.403343
Eif2b4	5	31187558	31193430	-	394.377	202.433	394.377	202.433	1.94818	0.5133
Polr2e	10	80035949	80039795	-	123.586	202.326	123.586	202.326	0.610827	1.63713
Polr2j	5	136116631	136122947	+	225.428	201.668	225.428	201.668	1.11782	0.8946
Dazl	17	50279394	50293599	-	158.395	201.079	158.395	201.079	0.787727	1.26948
Slc25a26	6	94500314	94604648	+	168.687	200.789	168.687	200.789	0.84012	1.19031
Rnaseh1	12	28649602	28659591	+	69.9557	200.016	69.9557	200.016	0.34975	2.85918
Hsd3b7	7	127785608	127803802	+	249.701	199.97	249.701	199.97	1.24869	0.800839
Smpd1	7	105554360	105558388	+	222.922	199.94	222.922	199.94	1.11494	0.896906
Ubb	11	62551171	62553213	+	267.273	199.685	267.273	199.685	1.33847	0.747119
Eif3h	15	51786558	51865481	-	470.333	199.499	470.333	199.499	2.35757	0.424165
Tnpo1	13	98839019	98926384	-	100.297	199.209	100.297	199.209	0.503478	1.98618
Rapgef5	12	117516479	117756978	+	112.864	197.609	112.864	197.609	0.571147	1.75086
Nfkbiz	16	55811375	55838899	-	139.675	197.329	139.675	197.329	0.707825	1.41278
Uba1	X	20658326	20683179	+	231.223	196.997	231.223	196.997	1.17374	0.85198
Itpk1	12	102568582	102704929	-	417.696	196.554	417.696	196.554	2.12509	0.470568
Camk2g	14	20734875	20794088	-	301.967	196.491	301.967	196.491	1.5368	0.650704
Ifitm6	7	141015812	141016892	-	30.5385	196.281	30.5385	196.281	0.155585	6.42734
Prune	3	95253674	95282076	-	255.815	195.735	255.815	195.735	1.30695	0.76514
Tspan14	14	40906445	40966807	-	236.423	195.321	236.423	195.321	1.21043	0.826153
Degs1	1	182275772	182282804	-	202.581	195.007	202.581	195.007	1.03884	0.96261
Pdia5	16	35397313	35490873	-	112.477	194.963	112.477	194.963	0.576916	1.73336
Tiparp	3	65528410	65555145	+	142.82	194.668	142.82	194.668	0.73366	1.36303
Farsa	8	84856989	84869257	+	391.534	194.049	391.534	194.049	2.01771	0.495612
Foxo3	10	42181841	42276755	-	159.478	193.879	159.478	193.879	0.822568	1.2157
Aspm	1	139454773	139494090	+	263.02	193.474	263.02	193.474	1.35946	0.735585
Ccdc6	10	70097121	70193200	+	152.169	193.226	152.169	193.226	0.78752	1.26981
Tet3	6	83362373	83441678	-	78.7933	192.386	78.7933	192.386	0.409558	2.44165
Sin3b	8	72723288	72758203	+	199.818	192.261	199.818	192.261	1.03931	0.962179
Slc23a2	2	132052496	132145108	-	110.514	191.682	110.514	191.682	0.576547	1.73446
Mdh2	5	135778480	135790398	+	373.513	191.396	373.513	191.396	1.95151	0.512423
Ap1m2	9	21295457	21312333	-	417.887	191.073	417.887	191.073	2.18705	0.457237
Hist1h2ba	13	23933768	23934156	-	478.361	190.746	478.361	190.746	2.50784	0.398749
Gpr125	5	49959951	50058996	-	260.89	190.736	260.89	190.736	1.36781	0.731097
Rnf24	2	131298064	131352892	-	99.173	190.669	99.173	190.669	0.520132	1.92259
Poc1a	9	106281061	106349891	+	206.07	190.383	206.07	190.383	1.0824	0.923874
Ppp4c	7	126785907	126792471	-	203.316	189.9	203.316	189.9	1.07065	0.934011
Snx9	17	5841328	5931033	+	175.127	189.81	175.127	189.81	0.922647	1.08384
CT954323.1	12	87954510	87960672	+	170.175	189.568	170.175	189.568	0.897696	1.11396
Galnt6	15	100691813	100729376	-	150.436	189.542	150.436	189.542	0.793683	1.25995
Aplp2	9	31149557	31211815	-	49.7051	189.125	49.7051	189.125	0.262816	3.80494
Aldoa	7	126795234	126800751	-	903.121	188.475	903.121	188.475	4.79174	0.208692
Sptlc1	13	53332716	53377365	-	184.127	188.193	184.127	188.193	0.978393	1.02208
Uhrf1	17	56303321	56323486	+	195.465	187.717	195.465	187.717	1.04128	0.96036
Pdpn	4	143267431	143299564	-	361.145	187.584	361.145	187.584	1.92525	0.519414
Gm13789	5	114363415	114365357	+	173.461	186.898	173.461	186.898	0.928107	1.07746
Plk1s1	2	146855864	146970097	+	50.2648	186.203	50.2648	186.203	0.269946	3.70445
Oog4	4	143437164	143450324	-	184.275	186.153	184.275	186.153	0.989911	1.01019
Daglb	5	143464493	143504442	+	306.953	185.765	306.953	185.765	1.65237	0.605191
Tomm22	15	79670861	79672862	+	194.769	185.585	194.769	185.585	1.04948	0.952848
4933427D06Rik	6	88950683	89110030	+	256.143	185.489	256.143	185.489	1.38091	0.72416
Ccdc109b	3	129914960	129970206	-	139.71	185.089	139.71	185.089	0.754825	1.32481
Add1	5	34573664	34632308	+	123.151	184.027	123.151	184.027	0.669198	1.49433
Cnot8	11	58104153	58118594	+	122.242	184.025	122.242	184.025	0.664268	1.50542
Ap2s1	7	16738410	16749294	+	181.882	183.937	181.882	183.937	0.988826	1.0113
Ccndbp1	2	121008403	121016904	+	183.726	183.629	183.726	183.629	1.00053	0.999474
Plac8	5	100553725	100572245	-	230.421	183.54	230.421	183.54	1.25542	0.796543
Abl2	1	156558786	156649568	+	167.176	183.495	167.176	183.495	0.911066	1.09762
Fuca1	4	135920735	135940311	+	146.434	182.055	146.434	182.055	0.804338	1.24326
Tuba3a	6	125278274	125286042	-	181.126	181.243	181.126	181.243	0.999357	1.00064
Pias1	9	62880077	62980879	-	122.256	180.983	122.256	180.983	0.675508	1.48037
Ppp1ca	19	4192158	4195419	+	522.093	180.89	522.093	180.89	2.88625	0.34647
Spire1	18	67488209	67552777	-	244.129	180.334	244.129	180.334	1.35376	0.738684
Rps29	12	69157722	69159186	-	29.5695	180.175	29.5695	180.175	0.164115	6.09329
Setd4	16	93583457	93604063	-	301.179	179.918	301.179	179.918	1.67397	0.59738
Dclre1a	19	56529161	56548222	-	382.997	179.388	382.997	179.388	2.13502	0.468379
1110012L19Rik	X	70385877	70389417	+	208.165	179.028	208.165	179.028	1.16275	0.860033
Oas1f	5	120847367	120857986	+	210.21	178.76	210.21	178.76	1.17593	0.850389
Tubb5	17	35833926	35838306	-	240.244	178.641	240.244	178.641	1.34484	0.743582
Tapt1	5	44175164	44226606	-	45.7624	178.424	45.7624	178.424	0.256482	3.89892
Zswim7	11	62267224	62281375	-	13.0093	178.269	13.0093	178.269	0.0729754	13.7033
Ccdc115	1	34436671	34439672	-	111.612	178.024	111.612	178.024	0.62695	1.59502
Gpr56	8	94977109	95014208	+	39.5163	177.979	39.5163	177.979	0.222028	4.50394
Birc3	9	7848699	7873186	-	166.195	177.902	166.195	177.902	0.93419	1.07045
E130306D19Rik	4	43496142	43499695	-	92.6339	177.87	92.6339	177.87	0.520796	1.92014
Tnpo2	8	85036915	85057583	+	207.803	177.815	207.803	177.815	1.16864	0.855693
Ubac2	14	121878606	122021034	+	241.966	177.592	241.966	177.592	1.36248	0.733955
Bbs4	9	59321966	59353508	-	208.057	177.289	208.057	177.289	1.17355	0.852118
Rai12	11	69968222	69982517	-	57.6826	177.076	57.6826	177.076	0.32575	3.06983
Abcf2	5	24565341	24577467	-	184.235	177.001	184.235	177.001	1.04087	0.960734
Med17	9	15260352	15279867	-	117.919	176.727	117.919	176.727	0.667238	1.49872
Tuba4a	1	75214974	75219253	-	405.417	175.714	405.417	175.714	2.30726	0.433414
Mrps30	13	118380110	118387252	-	261.922	175.446	261.922	175.446	1.49289	0.669841
Slc6a9	4	117834506	117875198	+	243.47	175.363	243.47	175.363	1.38838	0.720264
Tuba1b	15	98931425	98934565	-	64.1526	175.231	64.1526	175.231	0.366104	2.73146
Nxt1	2	148672601	148676027	+	156.745	175.225	156.745	175.225	0.894534	1.1179
Phb2	6	124712336	124716950	+	608.486	175.012	608.486	175.012	3.47682	0.287619
Pno1	11	17203198	17211568	-	55.0439	174.896	55.0439	174.896	0.314724	3.17739
Stub1	17	25830636	25833361	-	100.837	174.253	100.837	174.253	0.578681	1.72807
Limk2	11	3344256	3409189	-	176.016	174.226	176.016	174.226	1.01028	0.989828
Pknox1	17	31564749	31607680	+	14.2642	173.976	14.2642	173.976	0.0819892	12.1967
Psmd5	2	34852088	34870939	-	311.418	173.796	311.418	173.796	1.79186	0.558078
Eif4a1	11	69666936	69672423	-	93.8178	173.641	93.8178	173.641	0.540297	1.85083
Slc30a3	5	31086106	31093615	-	341.459	173.585	341.459	173.585	1.9671	0.508361
Hist1h1a	13	23763668	23764414	+	494.766	173.293	494.766	173.293	2.85509	0.350252
Ubqln1	13	58176156	58215653	-	172.592	173.242	172.592	173.242	0.996247	1.00377
Pam16	16	4616464	4624988	-	165.749	172.728	165.749	172.728	0.959591	1.04211
Taf8	17	47488050	47502287	-	183.234	172.307	183.234	172.307	1.06342	0.940363
Bod1	11	31665181	31671885	-	222.832	172.137	222.832	172.137	1.2945	0.772497
2010107E04Rik	12	111961376	111966977	-	98.9073	172.009	98.9073	172.009	0.575012	1.73909
Alkbh5	11	60536381	60558512	+	103.804	171.851	103.804	171.851	0.604036	1.65553
Gm17114	4	117835299	117868558	-	297.763	171.649	297.763	171.649	1.73472	0.576463
Sphk2	7	45709467	45718002	-	24.7668	171.391	24.7668	171.391	0.144505	6.92017
Calr	8	84841850	84846934	-	170.729	170.903	170.729	170.903	0.998982	1.00102
Nlrp5	7	23385889	23441922	+	75.7961	170.604	75.7961	170.604	0.444282	2.25082
Banf1	19	5364641	5366645	-	121	170.389	121	170.389	0.71014	1.40817
Sall4	2	168748332	168767943	-	163.592	170.255	163.592	170.255	0.960867	1.04073
2700062C07Rik	18	24470861	24477765	+	312.903	170.132	312.903	170.132	1.83918	0.543721
Gm15884	6	124715573	124718831	-	691.734	170.051	691.734	170.051	4.0678	0.245833
Tiam1	16	89787111	89980080	-	101.107	169.665	101.107	169.665	0.595922	1.67807
Ciapin1	8	94819818	94838358	-	98.4103	169.428	98.4103	169.428	0.58084	1.72165
2010107G23Rik	10	62107655	62143920	-	173.995	169.075	173.995	169.075	1.0291	0.971723
Spry4	18	38586268	38601268	-	155.297	168.948	155.297	168.948	0.919202	1.0879
Atp2c2	8	119700009	119757718	+	139.499	168.727	139.499	168.727	0.826773	1.20952
Lamtor3	3	137918526	137928765	+	241.95	168.137	241.95	168.137	1.43901	0.694922
Nit1	1	171338008	171345646	-	301.086	167.964	301.086	167.964	1.79256	0.557861
Gm10094	8	95825354	95826133	+	270.928	167.7	270.928	167.7	1.61555	0.618985
Me1	9	86581363	86695914	-	169.336	167.589	169.336	167.589	1.01043	0.989682
Cds1	5	101765130	101823858	+	219.611	166.082	219.611	166.082	1.32231	0.756255
Mgst3	1	167371966	167393841	-	81.2191	166.044	81.2191	166.044	0.489142	2.0444
Edc4	8	105880881	105894908	+	143.895	165.377	143.895	165.377	0.870101	1.14929
Cd177	7	24743985	24760311	-	313.962	165.051	313.962	165.051	1.90222	0.525703
Trafd1	5	121371725	121385632	-	67.947	164.657	67.947	164.657	0.412657	2.42332
Ddx19a	8	110974996	110997800	-	118.693	164.584	118.693	164.584	0.721167	1.38664
8030462N17Rik	18	77633281	77714010	-	199.424	164.514	199.424	164.514	1.2122	0.824945
Kdm2b	5	122870668	123015080	-	186.9	164.449	186.9	164.449	1.13652	0.879879
Pld1	3	27938695	28133362	+	60.2263	164.394	60.2263	164.394	0.366354	2.7296
Dppa5a	9	78367052	78368177	-	118.318	164.033	118.318	164.033	0.721305	1.38638
Lbr	1	181815316	181842401	-	249.15	163.845	249.15	163.845	1.52065	0.657614
Paip2b	6	83805401	83831741	-	89.7837	162.796	89.7837	162.796	0.551512	1.8132
Dusp7	9	106368632	106375724	+	216.318	162.738	216.318	162.738	1.32924	0.752307
Mpzl1	1	165592181	165634541	-	168.181	162.245	168.181	162.245	1.03658	0.964708
Ddhd1	14	45593174	45658143	-	73.4767	162.063	73.4767	162.063	0.453385	2.20563
Actr8	14	29978337	29993221	+	181.348	161.695	181.348	161.695	1.12155	0.891624
Nlrp2	7	5298554	5351035	-	67.1829	161.529	67.1829	161.529	0.415917	2.40432
Gm17018	19	45578277	45579763	+	207.542	161.345	207.542	161.345	1.28633	0.777406
Strn	17	78649913	78737196	-	103.911	161.222	103.911	161.222	0.644521	1.55154
Gm20509	9	73103729	73117920	+	37.042	160.97	37.042	160.97	0.230117	4.34562
Nprl2	9	107542209	107545704	+	234.814	160.797	234.814	160.797	1.46032	0.684783
Idh3g	X	73778963	73786897	-	420.536	160.421	420.536	160.421	2.62146	0.381468
Rrn3	16	13780699	13814840	+	113.642	160.376	113.642	160.376	0.708599	1.41124
Dlst	12	85110833	85134091	+	130.685	160.337	130.685	160.337	0.815066	1.22689
Rps12	10	23785211	23787195	-	965.763	160.075	965.763	160.075	6.0332	0.16575
Mad2l2	4	148130384	148145699	+	215.097	160.047	215.097	160.047	1.34396	0.74407
C1galt1c1	X	38630785	38635087	-	43.778	159.939	43.778	159.939	0.273718	3.6534
Lrrc17	5	21543527	21575900	+	365.581	159.643	365.581	159.643	2.28999	0.436684
Nudt5	2	5845019	5871895	+	55.3236	159.553	55.3236	159.553	0.34674	2.884
Dedd	1	171329145	171342331	+	290.902	159.448	290.902	159.448	1.82443	0.548117
Atp6v0e	17	26676396	26699644	+	115.296	158.941	115.296	158.941	0.725399	1.37855
Actn3	19	4861223	4877909	-	345.355	158.371	345.355	158.371	2.18067	0.458575
Cby1	15	79659227	79667660	+	87.3507	158.28	87.3507	158.28	0.551873	1.81201
Prpsap2	11	61729650	61762088	-	85.1486	158.26	85.1486	158.26	0.53803	1.85863
Akap1	11	88830792	88864586	-	87.6176	158.113	87.6176	158.113	0.554147	1.80458
Manf	9	106838312	106891979	-	464.997	157.778	464.997	157.778	2.94716	0.339309
Add3	19	53140445	53247399	+	140.049	157.273	140.049	157.273	0.890481	1.12299
Pkd2l2	18	34409423	34442789	+	354.622	157.028	354.622	157.028	2.25834	0.442804
Pik3r4	9	105642995	105687655	+	126.922	156.99	126.922	156.99	0.808473	1.2369
2015-09-01	3	144570304	144597680	+	123.378	156.954	123.378	156.954	0.786079	1.27214
Ube4b	4	149328416	149426749	-	152.26	156.782	152.26	156.782	0.971155	1.0297
Gm6091	8	126476248	126476412	-	284.08	156.127	284.08	156.127	1.81955	0.549586
Psen1	12	83688203	83735199	+	237.327	155.522	237.327	155.522	1.526	0.655306
Mest	6	30723547	30748455	+	122.907	155.414	122.907	155.414	0.790841	1.26448
Leprot	4	101647718	101659364	+	92.3388	155.327	92.3388	155.327	0.59448	1.68214
Dcaf12	4	41291300	41314889	-	200.308	155.172	200.308	155.172	1.29088	0.774668
Akr1a1	4	116636510	116651680	-	167.799	155.008	167.799	155.008	1.08252	0.923768
Psme3	11	101316213	101323537	+	104.401	154.788	104.401	154.788	0.674479	1.48263
Pold3	7	100082111	100121565	-	64.5101	154.526	64.5101	154.526	0.417471	2.39538
Rimklb	6	122447296	122486313	-	35.1317	154.513	35.1317	154.513	0.227371	4.3981
Kbtbd7	14	79426511	79431039	+	94.9407	154.325	94.9407	154.325	0.615202	1.62548
Fbxo34	14	47472561	47531962	+	172.421	153.82	172.421	153.82	1.12092	0.892121
Tsc22d1	14	76414961	76507765	+	101.442	153.813	101.442	153.813	0.65951	1.51628
Socs7	11	97362551	97398542	+	95.2099	153.758	95.2099	153.758	0.619218	1.61494
Wdr82	9	106170929	106191706	+	127.329	153.38	127.329	153.38	0.830155	1.20459
Atp6v1f	6	29467718	29470512	+	39.2562	152.866	39.2562	152.866	0.256802	3.89405
Cops7a	6	124958413	124965538	-	151.844	152.809	151.844	152.809	0.993685	1.00635
Copz1	15	103272911	103299862	+	225.626	152.195	225.626	152.195	1.48248	0.674547
Cdkn2aipnl	11	51967661	51977334	+	161.316	151.839	161.316	151.839	1.06241	0.941253
Ddx41	13	55530410	55536658	-	106.866	151.757	106.866	151.757	0.704192	1.42007
Atg16l1	1	87755870	87792428	+	83.6093	151.545	83.6093	151.545	0.551714	1.81253
Sdhd	9	50596338	50603849	-	196.285	151.457	196.285	151.457	1.29598	0.771615
Slc25a38	9	120110374	120124504	+	129.041	151.405	129.041	151.405	0.852291	1.17331
H3f3b	11	116021912	116027962	-	67.6133	151.372	67.6133	151.372	0.44667	2.23879
Cops6	5	138161071	138164646	+	350.635	151.342	350.635	151.342	2.31684	0.431623
Prdx3	19	60864051	60874556	-	56.5412	151.238	56.5412	151.238	0.373857	2.67482
Gpx4	10	80047166	80056439	+	542.76	151.203	542.76	151.203	3.58961	0.278582
Sap18	14	57798180	57804980	+	233.872	151.082	233.872	151.082	1.54798	0.646001
Tacc3	5	33658128	33678995	+	101.429	150.904	101.429	150.904	0.672139	1.48779
Nxf1	19	8757103	8770909	+	256.653	150.87	256.653	150.87	1.70115	0.587838
Tmem38a	8	72572103	72587282	+	247.506	150.64	247.506	150.64	1.64303	0.608631
Cops4	5	100518309	100547803	+	350.129	150.537	350.129	150.537	2.32586	0.429948
Extl3	14	65052060	65098106	-	99.4018	150.455	99.4018	150.455	0.660673	1.51361
Tk2	8	104226691	104248558	-	123.65	150.45	123.65	150.45	0.821864	1.21675
Hspa8	9	40800984	40805200	+	208.856	150.358	208.856	150.358	1.38906	0.719912
Ruvbl2	7	45421852	45438096	-	201.775	150.244	201.775	150.244	1.34298	0.744613
Tpra1	6	88902251	88912238	+	212.649	150.154	212.649	150.154	1.41621	0.706112
Gm16515	11	60902246	60914750	-	119.114	150.015	119.114	150.015	0.794018	1.25942
C1qtnf5	9	44107245	44109187	+	125.754	149.6	125.754	149.6	0.840604	1.18962
Espl1	15	102296293	102324356	+	79.4252	149.279	79.4252	149.279	0.532059	1.87949
Ergic3	2	156008045	156018279	+	101.104	149.06	101.104	149.06	0.678273	1.47433
Slbp	5	33634952	33652574	-	77.3038	148.834	77.3038	148.834	0.519397	1.92531
Btrc	19	45363734	45533341	+	190.203	148.712	190.203	148.712	1.279	0.781859
Cdk20	13	64432553	64439720	+	253.74	148.608	253.74	148.608	1.70744	0.585671
Rufy1	11	50389286	50431125	-	78.4272	147.906	78.4272	147.906	0.530251	1.8859
Spc24	9	21755442	21760286	-	108.875	147.49	108.875	147.49	0.738186	1.35467
Taldo1	7	141392199	141402968	+	150.839	147.025	150.839	147.025	1.02594	0.974716
Tmbim6	15	99392882	99410049	+	93.4519	146.61	93.4519	146.61	0.637419	1.56883
Arpc4	6	113378113	113390448	+	67.8604	146.461	67.8604	146.461	0.463334	2.15827
Ndufs2	1	171234853	171247122	-	420.227	145.454	420.227	145.454	2.88908	0.346131
Ubc	5	125385965	125390202	-	243.542	145.254	243.542	145.254	1.67666	0.596424
2610039C10Rik	16	90719312	90727404	-	76.0276	145.188	76.0276	145.188	0.523648	1.90968
Nlrp4e	7	23301275	23362270	+	116.644	145.002	116.644	145.002	0.804429	1.24312
Psmb1	17	15475721	15498276	-	134.468	144.943	134.468	144.943	0.927732	1.0779
Cs	10	128337832	128362479	+	186.544	144.877	186.544	144.877	1.28761	0.776635
Exosc7	9	123113215	123136129	+	41.3797	144.683	41.3797	144.683	0.286002	3.49647
Ccnb2	9	70407689	70421554	-	94.2135	144.591	94.2135	144.591	0.651588	1.53471
Pabpn1l	8	122619471	122622739	-	200.596	144.386	200.596	144.386	1.3893	0.719785
Med22	2	26905262	26910677	-	181.575	144.132	181.575	144.132	1.25979	0.793786
Chmp2a	7	13032006	13034777	-	74.222	143.832	74.222	143.832	0.516033	1.93786
Nploc4	11	120380370	120437708	-	121.403	143.049	121.403	143.049	0.848678	1.1783
Cdc34-ps	11	94741782	94743014	+	143.422	142.902	143.422	142.902	1.00364	0.996373
Snap47	11	59407134	59451186	-	279.189	142.71	279.189	142.71	1.95634	0.511158
H2afv	11	6427226	6444443	-	504.485	142.529	504.485	142.529	3.53953	0.282523
Aldh9a1	1	167349991	167368530	+	121.03	142.521	121.03	142.521	0.849208	1.17757
Reep2	18	34840589	34847463	+	529.474	142.453	529.474	142.453	3.71682	0.269047
Bicd2	13	49341549	49387025	+	118.504	142.449	118.504	142.449	0.831907	1.20206
Prkag1	15	98812798	98831508	-	203.366	142.312	203.366	142.312	1.42902	0.699782
Nptx2	5	144545887	144557478	+	81.8661	142.188	81.8661	142.188	0.575761	1.73683
Nhp2	11	51619735	51623714	+	204.523	141.911	204.523	141.911	1.4412	0.693865
Nkd1	8	88521344	88594887	+	273.631	141.215	273.631	141.215	1.93769	0.516079
Cenpj	14	56526761	56571846	-	42.1445	141.195	42.1445	141.195	0.298485	3.35025
Rps11	7	45122388	45124389	-	374.601	141.086	374.601	141.086	2.65512	0.37663
Bsg	10	79704491	79711969	+	135.127	141.059	135.127	141.059	0.957946	1.0439
Trip12	1	84721189	84839304	-	159.497	141.012	159.497	141.012	1.13109	0.884104
Atf4	15	80255184	80257540	+	201.206	141.002	201.206	141.002	1.42697	0.700786
Gm16062	11	59810080	59818491	+	129.427	140.766	129.427	140.766	0.919449	1.08761
Nlrp4g	9	124348831	124354028	+	134.521	140.682	134.521	140.682	0.956205	1.0458
Atp5b	10	128083273	128090391	+	128.651	140.527	128.651	140.527	0.915487	1.09231
Pdrg1	2	153008890	153015427	-	69.8968	140.487	69.8968	140.487	0.497532	2.00992
Avpi1	19	42123273	42129059	-	138.599	140.476	138.599	140.476	0.986641	1.01354
Ttc5	14	50765415	50785518	-	8.6049	140.348	8.6049	140.348	0.061311	16.3103
Snx11	11	96767555	96777559	-	80.7384	139.981	80.7384	139.981	0.57678	1.73376
Klhdc3	17	46674550	46680930	-	176.171	139.565	176.171	139.565	1.26228	0.792215
Nsun4	4	116032842	116053876	-	104.767	139.496	104.767	139.496	0.751039	1.33149
Nudcd3	11	6105691	6200415	-	41.3081	139.033	41.3081	139.033	0.29711	3.36576
Hist1h4b	13	23756937	23757427	+	79.7867	138.841	79.7867	138.841	0.574662	1.74015
Alkbh7	17	56997339	56999322	+	156.346	138.746	156.346	138.746	1.12685	0.887431
Sgsm3	15	80977765	81012289	+	77.1606	138.379	77.1606	138.379	0.557603	1.79339
Lrig1	6	94604529	94700158	-	153.021	138.343	153.021	138.343	1.1061	0.904076
Gnai3	3	108107280	108146146	-	39.2385	138.32	39.2385	138.32	0.283678	3.52512
Smad4	18	73639009	73703780	-	101.428	138.272	101.428	138.272	0.733542	1.36325
Ttc9c	19	8809075	8819333	-	284.351	138.259	284.351	138.259	2.05665	0.486227
Gnrh1	14	67745229	67749435	+	79.3082	138.254	79.3082	138.254	0.573639	1.74326
Nudc	4	133532542	133545996	-	81.7573	138.067	81.7573	138.067	0.592156	1.68874
Adprh	16	38445399	38452689	-	146.418	138.044	146.418	138.044	1.06066	0.94281
Ctsh	9	90054152	90076089	+	123.594	137.931	123.594	137.931	0.896054	1.116
Elmod2	8	83312632	83332486	-	82.7871	137.826	82.7871	137.826	0.600662	1.66483
Cyp4f39	17	32468462	32492479	+	353.34	137.735	353.34	137.735	2.56536	0.38981
Ski	4	155154075	155222592	-	166.85	137.521	166.85	137.521	1.21327	0.824217
2005-03-01	19	37207543	37222139	+	137.08	137.154	137.08	137.154	0.999465	1.00054
E2f4	8	105297663	105305369	+	1021.05	136.435	1021.05	136.435	7.48378	0.133622
Kbtbd8	6	95117240	95129718	+	84.4598	136.414	84.4598	136.414	0.619142	1.61514
Coq10b	1	55052770	55072701	+	94.2331	136.159	94.2331	136.159	0.692082	1.44492
Sertad3	7	27473768	27477359	+	46.9383	135.844	46.9383	135.844	0.34553	2.8941
Pwp2	10	78170910	78185149	-	78.6335	135.371	78.6335	135.371	0.580873	1.72155
Slc35b3	13	38932140	38960875	-	158.034	135.173	158.034	135.173	1.16913	0.85534
6720463M24Rik	14	99046427	99074537	+	52.3645	135.139	52.3645	135.139	0.387487	2.58073
7420461P10Rik	1	162647203	162658173	-	115.581	135.132	115.581	135.132	0.855319	1.16915
Zfp653	9	22055460	22071345	-	97.1269	135.094	97.1269	135.094	0.71896	1.3909
Ift46	9	44767908	44792714	+	312.896	135.067	312.896	135.067	2.3166	0.431668
Ldb1	19	46032593	46045214	-	195.902	135.021	195.902	135.021	1.4509	0.689225
Calm2	17	87433412	87446935	-	109.55	134.981	109.55	134.981	0.811599	1.23214
Zfp828	8	13869641	13881639	+	36.3585	134.834	36.3585	134.834	0.269654	3.70845
Kcmf1	6	72841114	72899979	-	351.196	134.801	351.196	134.801	2.6053	0.383833
Mtpap	18	4375592	4397330	+	98.5992	134.631	98.5992	134.631	0.732368	1.36543
Nup214	2	31974436	32053975	+	185.978	134.476	185.978	134.476	1.38298	0.723075
1110049F12Rik	4	135975460	135987264	-	153.656	134.18	153.656	134.18	1.14515	0.873252
Cnn3	3	121426541	121458205	+	275.748	133.684	275.748	133.684	2.06268	0.484806
Abhd12	2	150832493	150904741	-	261.092	133.557	261.092	133.557	1.95491	0.511532
Glce	9	62057248	62070606	-	127.868	133.274	127.868	133.274	0.959438	1.04228
Ppie	4	123127115	123139951	-	253.232	132.829	253.232	132.829	1.90645	0.524536
Prim2	1	33453811	33669786	-	103.718	132.792	103.718	132.792	0.781059	1.28031
Dusp12	1	170873498	170885540	-	155.349	132.71	155.349	132.71	1.17059	0.85427
Nup93	8	94214597	94315066	+	186.474	132.654	186.474	132.654	1.40572	0.711379
Fbxo18	2	11742573	11777582	-	120.461	132.649	120.461	132.649	0.908117	1.10118
Ankrd27	7	35586247	35639237	+	210.464	132.511	210.464	132.511	1.58828	0.629613
Fpgs	2	32682609	32704137	-	139.362	132.18	139.362	132.18	1.05433	0.948471
Naa40	19	7225668	7241222	-	69.0011	131.918	69.0011	131.918	0.523062	1.91182
Celsr1	15	85898758	86033777	-	168.162	131.89	168.162	131.89	1.27502	0.7843
Cbx2	11	119022962	119031270	+	234.822	131.44	234.822	131.44	1.78653	0.559745
Cd164l2	4	133212131	133224555	+	282.802	131.339	282.802	131.339	2.15322	0.46442
Loh12cr1	6	134639627	134711184	+	197.275	130.984	197.275	130.984	1.50609	0.66397
Ecd	14	20319859	20348121	-	174.234	130.98	174.234	130.98	1.33024	0.751744
Cox7a2l	17	83501919	83514333	-	118.049	130.833	118.049	130.833	0.902289	1.10829
2310004I24Rik	11	67037905	67052594	-	63.829	130.591	63.829	130.591	0.488771	2.04595
Dhrs13	11	78032280	78037866	+	53.5873	130.484	53.5873	130.484	0.41068	2.43499
Pdhb	14	8165991	8172992	-	68.3855	130.432	68.3855	130.432	0.524299	1.90731
Stra13	11	120710942	120713738	-	78.7716	129.711	78.7716	129.711	0.607285	1.64667
Ogt	X	101640060	101684351	+	70.1077	129.628	70.1077	129.628	0.540835	1.84899
Jak2	19	29251828	29313080	+	76.1208	129.152	76.1208	129.152	0.589389	1.69667
Rps10	17	27630422	27636629	-	68.481	129.126	68.481	129.126	0.530344	1.88557
Gorasp2	2	70661576	70712636	+	247.178	129.117	247.178	129.117	1.91438	0.522363
Kdm1b	13	47043499	47084613	+	106.523	128.873	106.523	128.873	0.826571	1.20982
Hist1h4a	13	23760802	23761249	-	69.8914	128.852	69.8914	128.852	0.542414	1.84361
Dsn1	2	156995265	157007154	-	136.39	128.676	136.39	128.676	1.05995	0.943444
Tbc1d22b	17	29549788	29606895	+	279.742	128.64	279.742	128.64	2.17461	0.459853
Ints4	7	97480956	97541397	+	137.422	128.572	137.422	128.572	1.06884	0.935597
Cand1	10	119199255	119240055	-	104.115	128.503	104.115	128.503	0.810215	1.23424
Uqcr11	10	80402997	80406830	-	267.52	128.445	267.52	128.445	2.08276	0.480132
Rgs2	1	143999338	144004161	-	89.4289	128.392	89.4289	128.392	0.696529	1.43569
5730419I09Rik	6	143010920	143100107	-	115.707	128.369	115.707	128.369	0.901359	1.10944
Nup35	2	80617236	80658906	+	85.9611	128.256	85.9611	128.256	0.670232	1.49202
Cops3	11	59817795	59839838	-	130.746	128.21	130.746	128.21	1.01978	0.980602
Atp6v0d1	8	105524465	105566047	-	277.651	128.187	277.651	128.187	2.16598	0.461686
2510012J08Rik	10	81321103	81326251	+	101.729	127.985	101.729	127.985	0.794857	1.25809
Ak4	4	101419277	101466995	+	71.7144	127.841	71.7144	127.841	0.560967	1.78264
Gpn2	4	133584362	133591735	+	181.822	127.735	181.822	127.735	1.42343	0.702528
Fam63a	3	95281345	95296166	+	323.173	127.644	323.173	127.644	2.53182	0.394972
Ndufb11	X	20615326	20617619	-	659.639	127.63	659.639	127.63	5.16837	0.193485
Stk32c	7	139103638	139213307	-	46.6449	127.578	46.6449	127.578	0.36562	2.73508
1110058L19Rik	1	23995939	24005656	-	81.4754	127.501	81.4754	127.501	0.639016	1.56491
Ndufv1	19	4007497	4012806	-	199.102	127.438	199.102	127.438	1.56235	0.64006
Ywhag	5	135908409	135934616	-	246.679	127.35	246.679	127.35	1.93702	0.516258
Eif4e	3	138526191	138557599	+	94.5974	127.273	94.5974	127.273	0.743266	1.34541
Sft2d1	17	8311102	8396852	+	41.9443	126.686	41.9443	126.686	0.331088	3.02035
Il17b	18	61687935	61692537	+	25.231	126.659	25.231	126.659	0.199204	5.01998
Paqr6	3	88364584	88368541	+	70.4876	126.475	70.4876	126.475	0.557323	1.79429
B4galt2	4	117869260	117883487	-	86.1205	126.374	86.1205	126.374	0.681471	1.46741
Cdt1	8	122568015	122573128	+	82.205	126.285	82.205	126.285	0.650949	1.53622
Stbd1	5	92603051	92606579	+	91.0031	125.86	91.0031	125.86	0.72305	1.38303
Stk35	2	129800517	129832287	+	122.16	125.806	122.16	125.806	0.971019	1.02985
Nup62	7	44816088	44830809	+	128.559	125.793	128.559	125.793	1.02199	0.978484
Ddx39b	17	35241746	35253707	+	132.766	125.581	132.766	125.581	1.05721	0.945884
Atp2a2	5	122442702	122502225	-	105.304	125.417	105.304	125.417	0.839631	1.191
Afap1l2	19	56912361	57008228	-	240.525	125.337	240.525	125.337	1.91902	0.521099
Gmpr	13	45507444	45546382	+	153.165	125.118	153.165	125.118	1.22417	0.81688
Edem2	2	155701677	155729475	-	177.803	124.935	177.803	124.935	1.42316	0.702663
Carhsp1	16	8658587	8672153	-	95.698	124.704	95.698	124.704	0.767403	1.3031
H3f3a	1	180800832	180813943	-	140.027	124.635	140.027	124.635	1.12349	0.890081
Gm12841	4	117883621	117885995	+	190.739	124.556	190.739	124.556	1.53136	0.653016
Gpr89	3	96868281	96905346	-	132.652	124.389	132.652	124.389	1.06642	0.937715
Ube2w	1	16569782	16619489	-	133.831	124.086	133.831	124.086	1.07853	0.927187
9130023H24Rik	7	128234451	128238031	-	26.2505	123.594	26.2505	123.594	0.212394	4.70824
Fbxo8	8	56551090	56592393	+	100.582	123.352	100.582	123.352	0.815401	1.22639
1700106N22Rik	17	85090726	85458139	+	198.423	123.255	198.423	123.255	1.60986	0.621172
Khdc1c	1	21368331	21370845	+	109.469	123.131	109.469	123.131	0.88904	1.12481
Rnf181	6	72359714	72362721	-	221.61	122.805	221.61	122.805	1.80457	0.554149
Stip1	19	7020696	7040026	-	121.373	122.714	121.373	122.714	0.989072	1.01105
Bfsp1	2	143826528	143863173	-	330.668	122.699	330.668	122.699	2.69496	0.371063
Tm7sf3	6	146602352	146642824	-	90.1014	122.589	90.1014	122.589	0.734986	1.36057
Camsap3	8	3587450	3609074	+	146.134	122.522	146.134	122.522	1.19272	0.838423
Sars	3	108424865	108445209	-	142.844	122.48	142.844	122.48	1.16627	0.857437
Esrp1	4	11331933	11386783	-	127.001	122.461	127.001	122.461	1.03707	0.964252
2700094K13Rik	2	84669218	84670770	-	14.0368	122.194	14.0368	122.194	0.114873	8.70529
Phb	11	95666957	95680773	+	103.099	122.113	103.099	122.113	0.844293	1.18442
Trappc10	10	78186725	78244642	-	186.507	122.079	186.507	122.079	1.52775	0.654558
Btbd2	10	80642617	80657071	-	283.119	121.942	283.119	121.942	2.32176	0.430709
Stard7	2	127270218	127298932	+	35.5682	121.61	35.5682	121.61	0.292477	3.41907
Hibadh	6	52546228	52640389	-	50.7367	121.342	50.7367	121.342	0.418128	2.39161
Sik1	17	31844248	31855792	-	4.8828	121.193	4.8828	121.193	0.0402895	24.8204
Clptm1	7	19631581	19665030	-	244.584	121.19	244.584	121.19	2.01818	0.495496
Nanos2	7	18987524	18988962	+	191.201	121.184	191.201	121.184	1.57777	0.633804
Med28	5	45520221	45529276	+	92.4933	121.095	92.4933	121.095	0.763807	1.30923
9530068E07Rik	11	52396428	52408728	+	107.896	120.997	107.896	120.997	0.891721	1.12143
Cdk1	10	69336635	69352938	-	67.8799	120.666	67.8799	120.666	0.562544	1.77764
Pde3a	6	141249269	141499351	+	52.5774	120.548	52.5774	120.548	0.436153	2.29277
Chrm3	13	9877229	9878998	-	24.3024	120.53	24.3024	120.53	0.20163	4.95959
Ctnnb1	9	120929216	120960507	+	129.947	120.25	129.947	120.25	1.08064	0.925381
Arl8b	6	108783059	108823723	+	56.8148	120.013	56.8148	120.013	0.473404	2.11236
Celf1	2	90940382	91019497	+	74.2155	119.942	74.2155	119.942	0.618763	1.61613
Cct2	10	117050998	117063814	-	70.9738	119.931	70.9738	119.931	0.591789	1.68979
Oog1	12	87602688	87608845	+	78.8523	119.767	78.8523	119.767	0.658381	1.51888
Gpd1l	9	114899341	114933987	-	69.1672	119.67	69.1672	119.67	0.577983	1.73016
Rph3al	11	75830999	75938429	-	244.449	119.641	244.449	119.641	2.04318	0.489432
Snx22	9	66065176	66069731	-	84.5282	119.609	84.5282	119.609	0.706705	1.41502
Mtus1	8	40990914	41133726	-	100.7	119.502	100.7	119.502	0.842667	1.18671
Rnf122	8	31111820	31131482	+	103.987	119.439	103.987	119.439	0.87063	1.14859
Prpsap1	11	116470845	116494202	-	193.023	119.417	193.023	119.417	1.61638	0.618667
Asb8	15	98134637	98165625	-	142.396	119.338	142.396	119.338	1.19321	0.838072
Trim27	13	21179445	21194724	+	229.536	119.25	229.536	119.25	1.92482	0.519528
Suds3	5	117091682	117115993	-	217.958	119.076	217.958	119.076	1.83041	0.546327
Aaas	15	102338247	102350759	-	172.604	119.072	172.604	119.072	1.44957	0.689858
D2Ertd750e	2	118814003	118853957	+	63.4699	119.04	63.4699	119.04	0.533183	1.87553
Musk	4	58285960	58374303	+	76.1035	118.651	76.1035	118.651	0.641406	1.55907
Dpcd	19	45560615	45578279	+	56.1576	118.467	56.1576	118.467	0.474035	2.10955
Cks1b	3	89415472	89418383	-	92.6821	118.333	92.6821	118.333	0.78323	1.27676
Wdtc1	4	133292459	133353481	-	238.542	118.19	238.542	118.19	2.01829	0.495469
Yif1a	19	5088538	5092879	+	413.323	118.189	413.323	118.189	3.49714	0.285948
Hmgcs1	13	119690462	119708086	+	181.233	117.966	181.233	117.966	1.53631	0.650908
Mrps17	5	129715497	129718875	+	160.703	117.915	160.703	117.915	1.36287	0.733745
Echdc3	2	6188465	6213033	-	134.312	117.792	134.312	117.792	1.14025	0.877
Hmg20a	9	56418644	56496884	+	96.8147	117.52	96.8147	117.52	0.823814	1.21387
Glrx	13	75839868	75850151	+	218.467	117.511	218.467	117.511	1.85911	0.537891
Scap	9	110333288	110384946	+	187.305	117.434	187.305	117.434	1.59499	0.626965
Kctd5	17	24047734	24073485	-	98.9087	117.409	98.9087	117.409	0.84243	1.18704
Rps5	7	12922290	12926686	+	266.845	117.206	266.845	117.206	2.27671	0.439231
D17Wsu92e	17	27751232	27820558	-	105.799	117.121	105.799	117.121	0.903325	1.10702
Med21	6	146642547	146650602	+	126.098	116.983	126.098	116.983	1.07792	0.927713
Tbc1d1	5	64159451	64351486	+	70.0768	116.967	70.0768	116.967	0.599115	1.66913
Sdhaf1	7	30321411	30322375	-	86.1778	116.917	86.1778	116.917	0.737085	1.3567
Diras2	13	52504375	52530836	-	166.387	116.778	166.387	116.778	1.42482	0.701845
Gm17484	8	25754509	25769704	+	66.9432	116.667	66.9432	116.667	0.573796	1.74278
Pdhx	2	103021075	103073513	-	114.259	116.662	114.259	116.662	0.979397	1.02104
Aldh2	5	121566027	121593824	-	48.9683	116.659	48.9683	116.659	0.419755	2.38234
Csda	6	131364858	131388450	-	537.177	116.471	537.177	116.471	4.61213	0.21682
Ino80e	7	126851580	126862377	-	103.447	116.457	103.447	116.457	0.888291	1.12576
Rps26	10	128624530	128626506	-	126.443	116.431	126.443	116.431	1.08599	0.920821
Anapc5	5	122787469	122821339	-	119.244	116.362	119.244	116.362	1.02476	0.975836
Fau	19	6057888	6059524	+	290.571	116.16	290.571	116.16	2.50147	0.399765
Khdc1a	1	21349641	21352200	+	104.168	116.128	104.168	116.128	0.897007	1.11482
Trim61	8	65012976	65018688	-	196.308	116.121	196.308	116.121	1.69055	0.591524
Rdh12	12	79208914	79222665	+	47.4542	116.12	47.4542	116.12	0.408664	2.447
Doc2a	7	126847416	126852705	+	87.432	115.767	87.432	115.767	0.755243	1.32408
Med31	11	72211724	72215592	-	81.3496	115.597	81.3496	115.597	0.703736	1.42099
Osbpl9	4	109061145	109202272	-	99.3843	115.543	99.3843	115.543	0.860149	1.16259
Melk	4	44300876	44364675	+	81.5327	115.389	81.5327	115.389	0.70659	1.41525
Mcm6	1	128331591	128359656	-	92.4305	115.266	92.4305	115.266	0.80189	1.24705
Mcm3ap	10	76468971	76515856	+	68.0377	115.161	68.0377	115.161	0.590807	1.6926
Gm13125	4	144372760	144377933	-	158.102	115.095	158.102	115.095	1.37367	0.727979
Ttk	9	83834689	83872390	+	184.726	115.053	184.726	115.053	1.60557	0.622832
Dbndd1	8	123504718	123515463	-	255.011	114.959	255.011	114.959	2.21829	0.450798
Gm6682	12	4782215	4782511	+	54.8274	114.945	54.8274	114.945	0.476989	2.09648
Fkbp5	17	28399095	28517524	-	77.1644	114.924	77.1644	114.924	0.671436	1.48934
Nobox	6	43303674	43309562	-	466.005	114.856	466.005	114.856	4.0573	0.24647
G3bp2	5	92052146	92083735	-	75.9093	114.841	75.9093	114.841	0.660995	1.51287
Psmc4	7	28041707	28050101	-	149.327	114.833	149.327	114.833	1.30038	0.769005
Myo1h	5	114314941	114364576	+	45.4617	114.665	45.4617	114.665	0.396475	2.52223
Fem1b	9	62791832	62811648	-	85.1349	114.579	85.1349	114.579	0.743026	1.34585
Atp5sl	7	25619414	25625551	+	35.7687	114.505	35.7687	114.505	0.312375	3.20128
Slc25a31	3	40708855	40725593	+	31.7644	114.466	31.7644	114.466	0.277501	3.60359
Pcbp2	15	102470632	102500059	+	130.019	114.396	130.019	114.396	1.13657	0.879841
Parl	16	20279820	20302387	-	182.321	114.108	182.321	114.108	1.5978	0.62586
Hn1l	17	24942156	24960636	-	214.571	114.011	214.571	114.011	1.88202	0.531343
Rab38	7	88430273	88491466	+	154.542	114.002	154.542	114.002	1.35561	0.737676
Lamb1	12	31265234	31329644	+	120.64	113.723	120.64	113.723	1.06082	0.942663
Rps19	7	24884371	24889806	+	42.6725	113.548	42.6725	113.548	0.375811	2.66091
Fam166a	2	25218745	25222280	+	230.781	113.303	230.781	113.303	2.03685	0.490954
Rab11a	9	64715299	64737758	-	159.773	113.293	159.773	113.293	1.41027	0.709086
Gga3	11	115584255	115604051	-	102.825	113.013	102.825	113.013	0.90985	1.09908
Fam110c	12	31073968	31079937	+	120.012	112.975	120.012	112.975	1.06229	0.941362
Gstm5	3	107895821	107898686	+	57.3231	112.754	57.3231	112.754	0.508389	1.967
Ddx3x	X	13280970	13294052	+	40.6086	112.62	40.6086	112.62	0.360581	2.7733
Gsta4	9	78191966	78209348	+	234.335	112.573	234.335	112.573	2.08163	0.480393
Rchy1	5	91948904	91963068	-	711.098	112.549	711.098	112.549	6.31814	0.158275
Cib1	7	80227156	80232813	-	34.2621	112.42	34.2621	112.42	0.304768	3.28119
Dstn	2	143915320	143943324	+	40.102	112.265	40.102	112.265	0.357207	2.79949
4921513D23Rik	16	14109166	14159274	-	68.8683	112.239	68.8683	112.239	0.613584	1.62977
Mob2	7	142008553	142061034	-	113.277	112.211	113.277	112.211	1.0095	0.99059
Rps3	7	99477896	99483738	-	18.2537	112.168	18.2537	112.168	0.162734	6.14498
Tceb1	1	16642766	16656865	-	118.933	111.947	118.933	111.947	1.06241	0.941259
Raf1	6	115618067	115676635	-	113.367	111.802	113.367	111.802	1.014	0.986196
Qars	9	108508005	108515941	+	126.183	111.743	126.183	111.743	1.12923	0.88556
A530040E14Rik	1	85105946	85114035	+	124.793	111.389	124.793	111.389	1.12034	0.892585
Gm16286	18	80206765	80212741	+	101.76	111.147	101.76	111.147	0.915542	1.09225
E330017A01Rik	16	58635167	58638739	-	67.9524	110.792	67.9524	110.792	0.613334	1.63043
Cpsf3	12	21286297	21315056	+	97.6753	110.731	97.6753	110.731	0.882091	1.13367
Vti1b	12	79156017	79172667	-	117.698	110.67	117.698	110.67	1.06351	0.940284
Mus81	19	5482345	5488402	-	380.833	110.628	380.833	110.628	3.44246	0.29049
Wwp2	8	107436398	107558594	+	173.551	110.609	173.551	110.609	1.56906	0.637326
Fbxo46	7	19119859	19138261	+	201.792	110.495	201.792	110.495	1.82626	0.547568
Arhgef16	4	154278486	154301676	-	323.92	110.355	323.92	110.355	2.93525	0.340687
Insig1	5	28071363	28078662	+	148.027	110.182	148.027	110.182	1.34348	0.744338
Dctn3	4	41714798	41723170	-	88.6744	110.084	88.6744	110.084	0.805519	1.24144
Nrbp1	5	31240864	31251566	+	334.575	110.043	334.575	110.043	3.04041	0.328903
Bnc1	7	81966672	81992299	-	130.744	110.01	130.744	110.01	1.18848	0.841412
Rbm42	7	30640994	30650317	-	208.929	109.944	208.929	109.944	1.90033	0.526224
Dap3	3	88920803	88951181	-	134.41	109.547	134.41	109.547	1.22696	0.815022
Zmynd19	2	24949792	24962075	+	105.863	109.523	105.863	109.523	0.966577	1.03458
Nup50	15	84923428	84942955	+	111.103	108.928	111.103	108.928	1.01997	0.980425
Timm17a	1	135301532	135313778	-	218.565	108.772	218.565	108.772	2.00939	0.497664
Idh3a	9	54586511	54604661	+	52.4325	108.764	52.4325	108.764	0.482078	2.07435
Sebox	11	78503449	78505081	+	256.683	108.558	256.683	108.558	2.36448	0.422926
Rab27a	9	73044865	73097592	+	68.5085	108.547	68.5085	108.547	0.631141	1.58443
Ap1b1	11	4986824	5042791	+	73.1074	108.425	73.1074	108.425	0.674264	1.4831
Rab7	6	87999106	88045270	-	74.7279	108.24	74.7279	108.24	0.690393	1.44845
Gtf3a	5	146948657	146955614	+	189.443	108.235	189.443	108.235	1.75029	0.571335
Dgkd	1	87853287	87944489	+	149.099	108.028	149.099	108.028	1.38019	0.724536
Chsy1	7	66109515	66173789	+	134.191	107.985	134.191	107.985	1.24268	0.804709
Ss18	18	14624198	14682914	-	46.802	107.841	46.802	107.841	0.433991	2.3042
4930451I11Rik	7	126830474	126831496	-	91.0766	107.762	91.0766	107.762	0.845161	1.18321
Fam125a	8	71542930	71548024	+	158.982	107.532	158.982	107.532	1.47847	0.676376
Ermp1	19	29608214	29648415	-	142.847	107.32	142.847	107.32	1.33104	0.751291
Otub1	19	7198202	7206316	-	314.725	107.19	314.725	107.19	2.93614	0.340583
Akt1	12	112653821	112674884	-	75.2019	107.053	75.2019	107.053	0.702477	1.42353
Zfp280b	10	76032654	76043234	+	69.8533	106.857	69.8533	106.857	0.653705	1.52974
Imp4	1	34439851	34445736	+	145.579	106.776	145.579	106.776	1.36341	0.733456
Pga5	19	10668957	10678071	-	46.3289	106.764	46.3289	106.764	0.433937	2.30448
Mthfd2	6	83305691	83317606	-	92.2553	106.387	92.2553	106.387	0.867168	1.15318
Kif20a	18	34624624	34633265	+	105.963	106.337	105.963	106.337	0.996481	1.00353
Zfp957	14	79212353	79247369	-	72.0973	106.027	72.0973	106.027	0.679991	1.47061
Tmem128	5	38260185	38269622	+	118.797	105.823	118.797	105.823	1.1226	0.890785
Eed	7	89954656	89980983	-	59.3176	105.665	59.3176	105.665	0.561372	1.78135
Calm1	12	100199435	100209806	+	124.247	105.617	124.247	105.617	1.17639	0.85006
Atl2	17	79848392	79896123	-	63.3546	105.282	63.3546	105.282	0.601762	1.66179
Hip1r	5	123973628	124003211	+	72.6381	105.193	72.6381	105.193	0.690521	1.44818
Kdm4a	4	118136957	118180043	-	71.1759	105.089	71.1759	105.089	0.677293	1.47647
Ccz1	5	143987916	144014853	-	44.0838	105.006	44.0838	105.006	0.419821	2.38197
2410001C21Rik	2	172440556	172469908	+	77.7963	104.982	77.7963	104.982	0.741044	1.34945
Eps15l1	8	72341001	72421474	-	91.628	104.831	91.628	104.831	0.874057	1.14409
Psmc5	11	106256154	106263120	+	231.697	104.641	231.697	104.641	2.2142	0.45163
Zfp143	7	110061702	110095392	+	27.8616	104.63	27.8616	104.63	0.266286	3.75536
Hmgcr	13	96648967	96670936	-	81.8176	104.561	81.8176	104.561	0.782483	1.27798
0610037P05Rik	16	14299244	14317375	-	209.53	104.209	209.53	104.209	2.01067	0.497348
2410015M20Rik	17	56607452	56609771	-	214.405	103.985	214.405	103.985	2.06188	0.484995
Senp3	11	69673115	69682084	-	91.3916	103.856	91.3916	103.856	0.879987	1.13638
Pttg1ip	10	77581720	77598732	+	116.188	103.809	116.188	103.809	1.11925	0.893456
Gatad2b	3	90341654	90358120	+	71.2155	103.722	71.2155	103.722	0.6866	1.45645
Vdac3	8	22577075	22593813	-	91.8945	103.6	91.8945	103.6	0.887013	1.12738
Fars2	13	36117411	36537592	+	120.067	103.442	120.067	103.442	1.16071	0.861538
Mat2a	6	72432799	72439558	-	79.6763	103.435	79.6763	103.435	0.7703	1.2982
Jmjd8	17	25828867	25831842	+	60.5518	103.391	60.5518	103.391	0.585658	1.70748
Rpa2	4	132768332	132778752	+	61.5623	103.344	61.5623	103.344	0.595702	1.67869
Nlrp9a	7	26535023	26575615	+	45.9809	102.979	45.9809	102.979	0.446507	2.23961
Rpl5	5	107900502	107909005	+	17.9725	102.893	17.9725	102.893	0.174672	5.725
Fam192a	8	94574943	94601726	-	119.901	102.858	119.901	102.858	1.16569	0.857862
Igf2r	17	12682406	12769664	-	14.0974	102.845	14.0974	102.845	0.137074	7.29534
Ndufs8	19	3908870	3912717	-	85.4806	102.796	85.4806	102.796	0.831553	1.20257
Lrrc8e	8	4226827	4237470	+	129.414	102.789	129.414	102.789	1.25902	0.794266
Pdzk1	3	96829284	96870926	+	110.155	102.739	110.155	102.739	1.07218	0.932678
C87436	6	86438374	86473500	+	203.197	102.713	203.197	102.713	1.9783	0.505485
Mkrn2	6	115601938	115618670	+	98.3784	102.558	98.3784	102.558	0.959244	1.04249
Pdia4	6	47796142	47813512	-	105.229	102.467	105.229	102.467	1.02696	0.973752
Arntl	7	113207465	113314122	+	244.438	102.058	244.438	102.058	2.39508	0.417523
Fabp5	3	10012548	10016607	+	104.989	102.002	104.989	102.002	1.02928	0.971549
Gm20458	2	164460967	164490760	+	72.1781	101.967	72.1781	101.967	0.707856	1.41272
2310016M24Rik	15	99725618	99728136	+	222.234	101.967	222.234	101.967	2.17946	0.458828
Itga9	9	118606690	118901003	+	83.3722	101.891	83.3722	101.891	0.818251	1.22212
Ipo8	6	148770683	148831467	-	65.131	101.862	65.131	101.862	0.639403	1.56396
Med27	2	29346819	29524793	+	31.5217	101.853	31.5217	101.853	0.309482	3.23121
Actg1	11	120345690	120348542	-	45.2296	101.841	45.2296	101.841	0.444118	2.25165
Cnnm4	1	36471620	36508764	+	56.1712	101.813	56.1712	101.813	0.551711	1.81254
Ranbp3	17	56673225	56711769	+	116.614	101.63	116.614	101.63	1.14744	0.871508
Pan2	10	128303335	128321358	+	116.13	101.583	116.13	101.583	1.1432	0.874738
Lass6	2	68861441	69114282	+	66.2205	101.525	66.2205	101.525	0.652259	1.53313
Chn2	6	54039554	54301810	+	7.7938	101.374	7.7938	101.374	0.0768818	13.007
Slc25a17	15	81318921	81360765	-	88.4222	101.226	88.4222	101.226	0.873515	1.1448
Galm	17	80127471	80185101	+	206.005	100.929	206.005	100.929	2.0411	0.489933
Sepx1	17	24736642	24742778	+	24.6349	100.638	24.6349	100.638	0.244787	4.08518
Wnk2	13	49036303	49148014	-	52.7161	100.626	52.7161	100.626	0.523882	1.90883
Mipep	14	60784566	60903610	+	158.526	100.267	158.526	100.267	1.58104	0.632494
Gm5805	15	81972390	81972845	+	269.389	100.211	269.389	100.211	2.68821	0.371994
Zfp277	12	40315046	40445790	-	145.121	100.197	145.121	100.197	1.44836	0.690436
Rbm15b	9	106883985	106887000	-	102.994	100.095	102.994	100.095	1.02896	0.971855
Rpsa	9	120127766	120132369	+	91.082	100.033	91.082	100.033	0.91052	1.09827
Poc5	13	96388294	96415587	+	46.0912	99.8741	46.0912	99.8741	0.461493	2.16688
Tesc	5	118027743	118061878	+	101.668	99.4626	101.668	99.4626	1.02217	0.978307
Eif2b2	12	85219481	85226628	+	191.036	99.4152	191.036	99.4152	1.9216	0.520399
Cdc45	16	18780447	18811987	-	88.4023	99.383	88.4023	99.383	0.889511	1.12421
Fam162a	16	36043844	36071515	-	114.275	98.8379	114.275	98.8379	1.15619	0.86491
Gm20721	2	174330319	174346712	-	60.2896	98.7761	60.2896	98.7761	0.610366	1.63836
Rae1	2	173000117	173015739	+	232.609	98.7221	232.609	98.7221	2.3562	0.424413
Clns1a	7	97696634	97718879	+	93.9484	98.6185	93.9484	98.6185	0.952644	1.04971
A430084P05Rik	11	70790932	70812586	-	73.292	98.5586	73.292	98.5586	0.743639	1.34474
Suv39h1	X	8061171	8074760	-	104.878	98.4845	104.878	98.4845	1.06492	0.939042
Muted	13	38602709	38635109	-	143.184	98.4767	143.184	98.4767	1.45399	0.687761
Ppib	9	66060169	66066629	+	222.103	98.2966	222.103	98.2966	2.25951	0.442573
Rcan1	16	92391953	92466146	-	29.152	98.2182	29.152	98.2182	0.296809	3.36917
2310061C15Rik	8	116888685	116921455	-	97.295	98.214	97.295	98.214	0.990643	1.00945
Agap3	5	24452177	24502047	+	43.1023	98.1987	43.1023	98.1987	0.438929	2.27827
Trim28	7	13024152	13031035	+	78.022	98.1916	78.022	98.1916	0.794589	1.25851
Ccdc24	4	117866524	117872557	-	130.29	97.7683	130.29	97.7683	1.33264	0.750389
Caml	13	55623005	55632411	+	189.491	97.7634	189.491	97.7634	1.93826	0.515927
Usp38	8	80980734	81014906	-	68.7415	97.6385	68.7415	97.6385	0.704041	1.42037
Isca1	13	59755409	59769810	-	132.006	97.5702	132.006	97.5702	1.35293	0.739138
Trim11	11	58978093	58991458	+	63.8518	97.4529	63.8518	97.4529	0.655207	1.52624
Nhedc2	3	135307700	135342767	+	31.6136	97.3097	31.6136	97.3097	0.324876	3.07809
Actl6a	3	32708546	32726968	+	59.065	97.2697	59.065	97.2697	0.607229	1.64682
Cog8	8	107046289	107056689	-	97.9299	97.2681	97.9299	97.2681	1.0068	0.993243
Dyrk1a	16	94570010	94695517	+	70.4867	97.15	70.4867	97.15	0.725545	1.37827
Sar1b	11	51763687	51791925	+	120.637	97.1306	120.637	97.1306	1.242	0.80515
Magea10	X	72381870	72386858	-	68.9507	97.1283	68.9507	97.1283	0.709893	1.40866
Wdr1	5	38526814	38561666	-	100.936	97.0813	100.936	97.0813	1.03971	0.961806
Mlf2	6	124931388	124936138	+	247.353	96.8316	247.353	96.8316	2.55447	0.391471
Lrrc8b	5	105415775	105486189	+	99.1728	96.5975	99.1728	96.5975	1.02666	0.974032
Dazap2	15	100615628	100620731	+	64.9854	96.3677	64.9854	96.3677	0.674349	1.48291
Tgds	14	118111911	118132765	-	41.6627	96.2347	41.6627	96.2347	0.432928	2.30985
Iars	13	49682100	49734267	+	64.2974	96.1598	64.2974	96.1598	0.668652	1.49555
Agr3	12	35925620	35949736	+	175.378	96.1577	175.378	96.1577	1.82385	0.548289
Gpr68	12	100876682	100908198	-	35.5323	96.0583	35.5323	96.0583	0.369904	2.70341
Icosl	10	78069360	78079525	+	98.1549	95.9307	98.1549	95.9307	1.02319	0.97734
Clpb	7	101663633	101790168	+	92.7218	95.7769	92.7218	95.7769	0.968101	1.03295
Arid1b	17	4994332	5347656	+	46.7276	95.7722	46.7276	95.7722	0.487904	2.04958
Hectd3	4	116995317	117005277	+	93.708	95.654	93.708	95.654	0.979656	1.02077
3110001I22Rik	16	13671929	13678405	+	80.4357	95.5556	80.4357	95.5556	0.841768	1.18798
Gm13609	2	32016644	32017344	-	83.7877	95.5377	83.7877	95.5377	0.877012	1.14024
Iqsec1	6	90659598	90810123	-	52.3982	95.4769	52.3982	95.4769	0.548805	1.82214
Gm17178	11	120689146	120709447	-	167.222	95.3788	167.222	95.3788	1.75324	0.570372
Rps15a	7	118104378	118116186	-	101.903	95.3305	101.903	95.3305	1.06895	0.935499
Fbxl19	7	127746775	127768927	+	105.601	95.2178	105.601	95.2178	1.10904	0.901677
Eif1b	9	120492606	120495327	+	152.366	95.1982	152.366	95.1982	1.60051	0.6248
Dgcr2	16	17839482	17894145	-	30.1201	95.1335	30.1201	95.1335	0.316609	3.15847
Ttll11	2	35751241	35979913	-	109.41	94.953	109.41	94.953	1.15226	0.867861
Apoa1bp	3	88056523	88058495	-	554.688	94.7708	554.688	94.7708	5.85294	0.170854
Dgcr14	16	17900711	17911348	-	128.092	94.6606	128.092	94.6606	1.35318	0.739002
Litaf	16	10959275	11066157	-	26.7979	94.5472	26.7979	94.5472	0.283434	3.52816
Gle1	2	29935426	29960371	+	162.084	94.489	162.084	94.489	1.71537	0.582963
Snx17	5	31193227	31198900	+	112.096	94.4433	112.096	94.4433	1.18691	0.842522
Rpl32	6	115805505	115808747	-	230.105	94.2588	230.105	94.2588	2.44121	0.409633
Tmem9	1	136008219	136035030	+	21.2417	94.2386	21.2417	94.2386	0.225404	4.43649
Dym	18	75018772	75286966	+	294.183	94.2136	294.183	94.2136	3.1225	0.320256
Tmem201	4	149715375	149738044	-	147.504	94.1514	147.504	94.1514	1.56667	0.638295
Ncoa3	2	165992636	166073242	+	81.4631	93.9789	81.4631	93.9789	0.866823	1.15364
Sf3b3	8	110810492	110846803	-	74.0543	93.9263	74.0543	93.9263	0.78843	1.26834
Psmd4	3	95032694	95042614	-	289.296	93.8711	289.296	93.8711	3.08185	0.324481
Tacc2	7	130577484	130764784	+	42.251	93.8495	42.251	93.8495	0.4502	2.22124
Gdap2	3	100162381	100206981	+	97.2977	93.8178	97.2977	93.8178	1.03709	0.964235
Mrpl9	3	94443318	94451130	+	89.1823	93.5093	89.1823	93.5093	0.953727	1.04852
Rsc1a1	4	141683563	141723419	-	75.0465	93.3591	75.0465	93.3591	0.803847	1.24402
Srprb	9	103188033	103202137	-	69.8989	93.259	69.8989	93.259	0.749514	1.3342
Anapc11	11	120598421	120608198	+	27.3581	93.2062	27.3581	93.2062	0.293523	3.40689
Gps1	11	120784272	120789102	+	151.106	93.1886	151.106	93.1886	1.6215	0.616711
Crnkl1	2	145917479	145935014	-	67.6574	93.162	67.6574	93.162	0.726235	1.37697
Sin3a	9	57072040	57128366	+	97.1729	93.1289	97.1729	93.1289	1.04342	0.958384
1810031K17Rik	1	75134554	75142368	-	89.9558	93.0357	89.9558	93.0357	0.966895	1.03424
Nfyc	4	120757438	120831572	-	103.666	92.813	103.666	92.813	1.11694	0.895304
Mthfd1	12	76255232	76319820	+	90.4338	92.7788	90.4338	92.7788	0.974726	1.02593
Ampd3	7	110768206	110812405	+	58.5297	92.7503	58.5297	92.7503	0.631046	1.58467
Arhgdia	11	120578104	120581624	-	157.023	92.6478	157.023	92.6478	1.69484	0.590028
Kif2c	4	117159639	117182639	-	108.3	92.6037	108.3	92.6037	1.1695	0.855064
Dnajb4	3	152178511	152210279	-	47.5297	92.5954	47.5297	92.5954	0.513305	1.94816
Rpl14	9	120571517	120574653	+	147.862	92.5524	147.862	92.5524	1.59761	0.625936
Mrpl3	9	105053239	105077466	+	42.7433	92.1527	42.7433	92.1527	0.463831	2.15596
Cdr2	7	120957036	120982312	-	100.401	92.1222	100.401	92.1222	1.08987	0.91754
Copb2	9	98563731	98588375	+	74.3744	92.0793	74.3744	92.0793	0.807721	1.23805
Usp10	8	119910360	119957560	+	151.606	92.0619	151.606	92.0619	1.64678	0.607246
Gm14272	2	171988195	171989195	-	38.8868	91.9468	38.8868	91.9468	0.422927	2.36448
Noc4l	5	110648418	110653417	-	242.241	91.9275	242.241	91.9275	2.63513	0.379488
Nsmce1	7	125467640	125491596	-	225.73	91.7555	225.73	91.7555	2.46013	0.406483
Lsm10	4	126096623	126098584	+	194.226	91.7102	194.226	91.7102	2.11782	0.472183
Pacsin1	17	27655509	27711106	+	73.81	91.5529	73.81	91.5529	0.8062	1.24039
Zfand2a	5	139471211	139484549	-	112.773	91.313	112.773	91.313	1.23501	0.809709
Gars	6	55038001	55079504	+	75.6095	91.2929	75.6095	91.2929	0.828207	1.20743
Arhgap10	8	77250366	77517907	-	188.286	91.2661	188.286	91.2661	2.06304	0.484722
Prpf38a	4	108563172	108579336	-	19.1358	91.2413	19.1358	91.2413	0.209728	4.76808
Adk	14	21052574	21448568	+	31.3745	91.204	31.3745	91.204	0.344003	2.90695
Slc16a1	3	104638668	104658462	+	52.7618	91.1968	52.7618	91.1968	0.578549	1.72846
Slc25a15	8	22375554	22398621	-	72.9773	90.8554	72.9773	90.8554	0.803225	1.24498
Upp1	11	9118103	9136170	+	793.816	90.6494	793.816	90.6494	8.75699	0.114194
Tiam2	17	3326573	3519397	+	57.4045	90.5393	57.4045	90.5393	0.634029	1.57722
Usp28	9	48985385	49042517	+	116.673	90.4494	116.673	90.4494	1.28993	0.775237
Wdr37	13	8802968	8871909	-	52.696	90.4102	52.696	90.4102	0.582854	1.7157
Trp53bp1	2	121193281	121271407	-	73.428	90.2209	73.428	90.2209	0.813869	1.2287
Cks2	13	51645232	51650660	+	29.5065	90.2102	29.5065	90.2102	0.327086	3.0573
Nup107	10	117750624	117792705	-	46.456	90.1606	46.456	90.1606	0.515258	1.94077
Rnf141	7	110800432	110844457	-	64.7696	90.1606	64.7696	90.1606	0.71838	1.39202
Cdo1	18	46713205	46728342	-	146.232	90.0246	146.232	90.0246	1.62436	0.615626
Gm15774	7	120872692	120875298	-	71.7837	90.0203	71.7837	90.0203	0.797417	1.25405
1700021J08Rik	4	117002166	117003012	-	169.012	89.9093	169.012	89.9093	1.87981	0.531968
Dusp19	2	80617045	80632361	+	137.862	89.8698	137.862	89.8698	1.53402	0.651883
Dnm2	9	21424908	21507759	+	101.14	89.7655	101.14	89.7655	1.12672	0.887536
Ambra1	2	91730134	91918849	+	75.2202	89.7064	75.2202	89.7064	0.838516	1.19258
AC239880.1	8	129252998	129253597	+	58.6991	89.6718	58.6991	89.6718	0.6546	1.52765
Dhx32	7	133720942	133782726	-	166.011	89.5629	166.011	89.5629	1.85357	0.539499
Tnfrsf8	4	145267137	145315164	-	9.18285	89.5105	9.18285	89.5105	0.10259	9.74757
Slc30a1	1	191906767	191913247	+	58.4602	89.3454	58.4602	89.3454	0.654317	1.52831
Nup88	11	70943058	70969973	-	28.4943	89.3061	28.4943	89.3061	0.319064	3.13417
Errfi1	4	150853919	150868892	+	115.909	89.304	115.909	89.304	1.29791	0.77047
Hyou1	9	44379490	44392369	+	72.8502	89.2514	72.8502	89.2514	0.816236	1.22514
Mospd1	X	53344598	53370502	-	109.404	89.2287	109.404	89.2287	1.2261	0.815591
Psma5	3	108256926	108279974	+	26.3092	89.1645	26.3092	89.1645	0.295064	3.3891
Zfp108	7	24257644	24261914	+	244.664	89.1463	244.664	89.1463	2.74452	0.364363
Phf15	11	51813455	51857653	-	82.5646	88.9763	82.5646	88.9763	0.927939	1.07766
Ubp1	9	113930934	113977199	+	129.994	88.8901	129.994	88.8901	1.46241	0.683804
Slc23a3	1	75125544	75133890	-	272.782	88.7911	272.782	88.7911	3.07218	0.325502
Upf1	8	70331522	70353273	-	118.943	88.7549	118.943	88.7549	1.34013	0.746197
Blcap	2	157556362	157571274	-	128.028	88.7279	128.028	88.7279	1.44293	0.693035
Cdca4	12	112820237	112829389	-	128.052	88.7075	128.052	88.7075	1.44354	0.692744
Wdhd1	14	47240944	47276832	-	16.5433	88.5631	16.5433	88.5631	0.186797	5.35342
Nfil3	13	52967209	52981073	-	234.968	88.4324	234.968	88.4324	2.65703	0.376359
Ube2d2	18	35771559	35807172	+	48.7791	88.328	48.7791	88.328	0.55225	1.81078
Adsl	15	80948490	80970947	+	10.283	88.263	10.283	88.263	0.116504	8.58342
Soat1	1	156428108	156474328	-	113.307	88.2603	113.307	88.2603	1.28378	0.77895
Rfc2	5	134582690	134598328	+	177.426	88.1916	177.426	88.1916	2.01182	0.497062
E2f5	3	14578671	14606308	+	125.685	88.1876	125.685	88.1876	1.4252	0.701657
A430033K04Rik	5	138622859	138648903	+	115.777	88.1843	115.777	88.1843	1.3129	0.761671
Ppap2b	4	105157347	105232764	+	232.065	88.1498	232.065	88.1498	2.63262	0.379849
9130204K15Rik	11	79781979	79872394	-	243.941	88.0766	243.941	88.0766	2.76964	0.361057
Anapc1	2	128610104	128687391	-	42.1849	88.0614	42.1849	88.0614	0.47904	2.08751
2700050L05Rik	7	133637543	133672971	+	89.7481	87.7998	89.7481	87.7998	1.02219	0.978292
Cct7	6	85451505	85468477	+	25.2858	87.7555	25.2858	87.7555	0.288139	3.47054
Pard6b	2	168081004	168101203	+	65.8753	87.7277	65.8753	87.7277	0.750907	1.33172
Rpl10	X	74270812	74273135	+	46.2727	87.6718	46.2727	87.6718	0.527795	1.89467
Ctps	4	120539868	120570276	-	71.887	87.5903	71.887	87.5903	0.820719	1.21844
Snrnp200	2	127208386	127240451	+	46.5881	87.564	46.5881	87.564	0.532046	1.87954
Cyb5b	8	107150661	107187470	+	76.5752	87.5471	76.5752	87.5471	0.874674	1.14328
Mutyh	4	116807723	116819440	+	49.5227	87.4559	49.5227	87.4559	0.566259	1.76598
Lipt1	1	37871738	37877387	+	280.911	87.3986	280.911	87.3986	3.21413	0.311126
Vkorc1	7	127886227	127895617	-	50.535	87.3387	50.535	87.3387	0.57861	1.72828
Fbxo38	18	62504069	62548743	-	21.7664	87.2847	21.7664	87.2847	0.249373	4.01006
Gm1965	6	89141005	89147385	+	103.203	87.238	103.203	87.238	1.183	0.845307
5830415F09Rik	4	46376505	46389437	-	125.035	87.1355	125.035	87.1355	1.43495	0.696887
Ncoa5	2	165000357	165034867	-	65.5361	87.0641	65.5361	87.0641	0.752734	1.32849
Supv3l1	10	62429209	62449738	-	157.716	87.0513	157.716	87.0513	1.81177	0.551948
1700067K01Rik	8	84001502	84004770	+	113.126	86.962	113.126	86.962	1.30087	0.768715
Cetn2	X	72913532	72918411	-	31.898	86.8507	31.898	86.8507	0.367274	2.72276
Pcnx	12	81860030	82000924	+	25.3991	86.8352	25.3991	86.8352	0.292498	3.41883
Mcm2	6	88883475	88898780	-	94.5451	86.7194	94.5451	86.7194	1.09024	0.917228
Idnk	13	58157649	58164693	+	183.848	86.4814	183.848	86.4814	2.12587	0.470396
Lin28a	4	134003330	134018841	-	72.8966	86.3379	72.8966	86.3379	0.844317	1.18439
Thop1	10	81070035	81082559	+	113.228	86.3237	113.228	86.3237	1.31167	0.762389
Abhd4	14	54254129	54269169	+	274.538	86.2808	274.538	86.2808	3.18191	0.314276
Got1	19	43499752	43524605	-	22.3493	86.0603	22.3493	86.0603	0.259694	3.85069
Nusap1	2	119618298	119651244	+	33.5176	86.0242	33.5176	86.0242	0.38963	2.56654
Bms1	6	118383383	118419417	-	35.0679	85.8932	35.0679	85.8932	0.408274	2.44934
Riok3	18	12128850	12157367	+	42.1293	85.8755	42.1293	85.8755	0.490586	2.03838
Rbbp5	1	132477367	132505665	+	105.79	85.5395	105.79	85.5395	1.23674	0.80858
Pak1	7	97842935	97912381	+	85.5949	85.4607	85.5949	85.4607	1.00157	0.998432
6030458C11Rik	15	12808177	12824657	-	272.144	85.2032	272.144	85.2032	3.19406	0.313081
Fxr2	11	69632990	69653297	+	91.5655	85.0916	91.5655	85.0916	1.07608	0.929298
Prkab1	5	116013586	116024508	-	100.224	84.9713	100.224	84.9713	1.17951	0.847812
Cdc42ep2	19	5917556	5924816	-	126.844	84.9637	126.844	84.9637	1.49293	0.669826
Adcy9	16	4287529	4420498	-	19.2276	84.8517	19.2276	84.8517	0.226602	4.41302
AU015836	X	93968659	93975470	+	29.7398	84.8487	29.7398	84.8487	0.350504	2.85303
Cope	8	70302518	70312993	+	68.2779	84.83	68.2779	84.83	0.804879	1.24242
Igf1r	7	67952859	68226780	+	31.991	84.8209	31.991	84.8209	0.37716	2.6514
Nsf	11	103821782	103954056	-	55.9947	84.8064	55.9947	84.8064	0.660265	1.51454
Ybx2	11	69935796	69941605	+	234.931	84.7398	234.931	84.7398	2.77238	0.360701
Gm20548	5	101837416	101846410	+	191.372	84.7163	191.372	84.7163	2.25898	0.442678
Cdc25b	2	131186949	131198497	+	115.06	84.5367	115.06	84.5367	1.36106	0.73472
Traip	9	107950963	107972268	+	106.944	84.3992	106.944	84.3992	1.26712	0.789192
Apex1	14	50924968	50927139	+	89.2106	84.3813	89.2106	84.3813	1.05723	0.945867
Ubac1	2	25998543	26021747	-	127.721	84.2951	127.721	84.2951	1.51517	0.659992
Nlrp9c	7	26322473	26403700	-	52.1299	84.2667	52.1299	84.2667	0.618631	1.61647
Nrn1l	8	105893567	105895023	+	7.8718	84.097	7.8718	84.097	0.0936039	10.6833
Usp46	5	73998463	74068430	-	62.8259	84.0787	62.8259	84.0787	0.747228	1.33828
Dcun1d5	9	7184566	7207031	+	37.1144	83.9784	37.1144	83.9784	0.441952	2.26269
Ptpn21	12	98676741	98737405	-	80.7286	83.9499	80.7286	83.9499	0.961629	1.0399
Phf5a	15	81865319	81871911	-	110.116	83.9477	110.116	83.9477	1.31173	0.762355
Ngdn	14	55015454	55024135	+	107.247	83.9441	107.247	83.9441	1.2776	0.782717
5430437P03Rik	8	71396855	71404772	+	78.0796	83.8438	78.0796	83.8438	0.93125	1.07383
Rph3a	5	120940502	121009518	-	16.5111	83.815	16.5111	83.815	0.196994	5.07629
D230025D16Rik	8	105225145	105253053	+	74.7335	83.727	74.7335	83.727	0.892586	1.12034
Atp5j2	5	145183698	145192062	-	218.395	83.6905	218.395	83.6905	2.60956	0.383207
Rpl7	1	16101295	16104662	-	35.547	83.6862	35.547	83.6862	0.424765	2.35424
Cldn8	16	88560828	88563183	-	92.3357	83.6469	92.3357	83.6469	1.10387	0.9059
Ilk	7	105736592	105742925	+	62.1254	83.2604	62.1254	83.2604	0.746158	1.3402
Setdb1	3	95323525	95357202	-	66.3601	83.148	66.3601	83.148	0.798096	1.25298
Smad2	18	76241580	76305731	+	98.9832	83.0679	98.9832	83.0679	1.19159	0.839211
Gm17352	13	97760130	97760588	-	104.267	82.979	104.267	82.979	1.25655	0.795829
Kctd13	7	126928879	126945631	+	120.8	82.9771	120.8	82.9771	1.45582	0.686899
Gm15441	3	96555765	96566801	-	85.0335	82.8741	85.0335	82.8741	1.02606	0.974606
D10Wsu52e	10	85938637	85957823	-	70.1433	82.8576	70.1433	82.8576	0.846553	1.18126
Rab3gap1	1	127868773	127943868	+	64.0882	82.8061	64.0882	82.8061	0.773955	1.29206
Nudt7	8	114133557	114152312	+	71.1269	82.7693	71.1269	82.7693	0.859339	1.16368
Hyal2	9	107569117	107572776	+	189.914	82.6744	189.914	82.6744	2.29714	0.435325
Cybasc3	19	10577454	10588548	+	45.1055	82.6361	45.1055	82.6361	0.545833	1.83206
Kif23	9	61917280	61946799	-	58.2997	82.4142	58.2997	82.4142	0.707399	1.41363
Psmd2	16	20651652	20663414	+	81.4657	82.2768	81.4657	82.2768	0.990142	1.00996
Rac1	5	143505478	143528036	-	93.2901	82.2736	93.2901	82.2736	1.1339	0.881912
Trim60	8	64998457	65018688	-	151.224	82.2611	151.224	82.2611	1.83834	0.54397
Igsf3	3	101377125	101463060	+	99.4144	82.2507	99.4144	82.2507	1.20867	0.827352
Rbm7	9	48488709	48495330	-	149.887	82.2364	149.887	82.2364	1.82264	0.548655
Rnf10	5	115241412	115272898	-	100.346	82.1972	100.346	82.1972	1.2208	0.819134
Ankrd13a	5	114774677	114806200	+	75.0802	82.1213	75.0802	82.1213	0.914259	1.09378
Atp5e	2	174461072	174464105	-	57.3792	82.0647	57.3792	82.0647	0.699195	1.43022
Timm9	12	71123173	71136675	-	88.571	82.044	88.571	82.044	1.07955	0.926308
Scfd1	12	51377580	51450096	+	19.4455	81.9887	19.4455	81.9887	0.237172	4.21635
Jag2	12	112908590	112929495	-	72.8779	81.8067	72.8779	81.8067	0.890855	1.12252
Cct3	3	88297116	88321767	+	51.2732	81.7304	51.2732	81.7304	0.627346	1.59402
Anapc16	10	59987909	60003112	-	47.3549	81.6608	47.3549	81.6608	0.579898	1.72444
Omt2a	9	78311972	78314797	-	70.3948	81.4202	70.3948	81.4202	0.864587	1.15662
Ptbp1	10	79854427	79864771	+	133.252	81.2636	133.252	81.2636	1.63975	0.609851
Rasa4	5	136083916	136111860	+	82.2812	81.0373	82.2812	81.0373	1.01535	0.984883
Tpx2	2	152847964	152895321	+	35.042	80.8713	35.042	80.8713	0.433306	2.30784
Rab11fip5	6	85334963	85374634	-	36.7794	80.764	36.7794	80.764	0.455394	2.1959
Glt8d1	14	31001393	31012441	+	66.1163	80.7331	66.1163	80.7331	0.818949	1.22108
Ddost	4	138304730	138312628	+	56.3275	80.6413	56.3275	80.6413	0.698494	1.43165
Slc39a10	1	46807544	46854046	-	67.7892	80.5783	67.7892	80.5783	0.841284	1.18866
Lpar1	4	58435255	58553898	-	13.3894	80.5481	13.3894	80.5481	0.166229	6.01579
Dguok	6	83480217	83506969	-	39.2981	80.5136	39.2981	80.5136	0.488092	2.04879
Aldh3a2	11	61223417	61267464	-	20.1247	80.4249	20.1247	80.4249	0.250229	3.99633
Pole3	4	62522649	62525068	-	163.195	80.4153	163.195	80.4153	2.0294	0.492757
Map2k1	9	64185770	64253631	-	102.185	80.4077	102.185	80.4077	1.27084	0.786881
Uba52	8	70508263	70510801	-	131.639	80.3368	131.639	80.3368	1.63859	0.610282
Yipf6	X	98936316	98949017	+	134.484	80.2369	134.484	80.2369	1.67608	0.596629
Dynll2	11	87979525	87987533	-	68.275	80.144	68.275	80.144	0.851905	1.17384
Arid2	15	96287518	96404992	+	10.666	80.1411	10.666	80.1411	0.13309	7.51374
Apeh	9	108085417	108094480	-	74.0269	80.1215	74.0269	80.1215	0.923933	1.08233
Brox	1	183276342	183297256	-	80.2295	80.038	80.2295	80.038	1.00239	0.997613
Atg2b	12	105613539	105685241	-	8.82584	80.0065	8.82584	80.0065	0.110314	9.06503
C130026I21Rik	1	84992690	85270566	-	28.7403	79.9976	28.7403	79.9976	0.359265	2.78346
Tyw1	5	130255619	130341563	+	91.571	79.9821	91.571	79.9821	1.14489	0.873443
Il17rd	14	27039001	27107286	+	111.965	79.8968	111.965	79.8968	1.40137	0.713585
Zfp821	8	109705549	109724932	+	64.0827	79.8966	64.0827	79.8966	0.802071	1.24677
Arrdc1	2	24925352	24935252	-	151.199	79.8844	151.199	79.8844	1.89273	0.528339
Tbc1d14	5	36490604	36593276	-	60.0557	79.8076	60.0557	79.8076	0.752506	1.32889
Bsdc1	4	129461581	129488498	+	74.2978	79.7716	74.2978	79.7716	0.931382	1.07367
Trappc3	4	126262325	126275883	+	37.0464	79.6009	37.0464	79.6009	0.465402	2.14868
Nono	X	101429318	101448591	+	75.431	79.546	75.431	79.546	0.948268	1.05455
Nup98	7	102134204	102210120	-	51.0686	79.54	51.0686	79.54	0.64205	1.55751
Slc25a5	X	36795651	36798807	+	110.629	79.4552	110.629	79.4552	1.39234	0.718213
Mark2	19	7275396	7341860	-	120.773	79.3368	120.773	79.3368	1.52228	0.656911
Cdc42	4	137319696	137357720	-	80.0908	79.3338	80.0908	79.3338	1.00954	0.990549
Hist1h2bk	13	22035821	22036299	+	91.5815	79.2576	91.5815	79.2576	1.15549	0.865433
Otud5	X	7841364	7876626	+	92.6749	79.2558	92.6749	79.2558	1.16931	0.855202
Gm17134	10	79863937	79864434	-	89.6396	79.0216	89.6396	79.0216	1.13437	0.881548
Obfc1	19	47501048	47537020	-	113.11	78.9526	113.11	78.9526	1.43263	0.698019
Adar	3	89715022	89753446	+	119.157	78.9251	119.157	78.9251	1.50974	0.662364
Rpl17	18	75000477	75003381	+	167.113	78.9087	167.113	78.9087	2.11781	0.472187
Cep164	9	45766946	45828691	-	45.0876	78.8276	45.0876	78.8276	0.571978	1.74832
Smurf2	11	106820066	106920715	-	67.0986	78.8238	67.0986	78.8238	0.851248	1.17475
Tmem171	13	98686235	98694834	-	38.7074	78.7783	38.7074	78.7783	0.491346	2.03523
Asxl1	2	153345845	153404007	+	54.4676	78.6636	54.4676	78.6636	0.692412	1.44423
Dynlt1f	17	6648941	6655939	-	128.506	78.6244	128.506	78.6244	1.63442	0.611837
Sart3	5	113742446	113771649	-	65.895	78.6121	65.895	78.6121	0.838229	1.19299
Mvp	7	126986860	127014621	-	78.78	78.5661	78.78	78.5661	1.00272	0.997284
Rsl24d1	9	73113426	73123333	+	41.7848	78.5513	41.7848	78.5513	0.531943	1.8799
Cct8	16	87483326	87495873	-	83.13	78.4672	83.13	78.4672	1.05942	0.94391
Ssrp1	2	85037234	85047109	+	53.0377	78.3987	53.0377	78.3987	0.676512	1.47817
Klhdc2	12	69296681	69310687	+	108.792	78.3748	108.792	78.3748	1.3881	0.720409
Csad	15	102176998	102189043	-	99.9442	78.3742	99.9442	78.3742	1.27522	0.78418
Chchd2	5	129881156	129887470	-	19.5372	78.3631	19.5372	78.3631	0.249316	4.01098
Cox6b1	7	30616974	30626151	-	47.7591	78.2329	47.7591	78.2329	0.610473	1.63808
Fbxo21	5	117976770	118010191	+	89.8821	78.0891	89.8821	78.0891	1.15102	0.868794
Cdc37l1	19	28990494	29017569	+	30.0364	78.0684	30.0364	78.0684	0.384745	2.59912
Pja1	X	99465734	99471273	-	87.9173	78.0463	87.9173	78.0463	1.12648	0.887724
Rps7	12	28630847	28635953	-	147.813	78.0345	147.813	78.0345	1.89421	0.527926
Elac2	11	64979038	65002069	+	126.375	78.0213	126.375	78.0213	1.61975	0.61738
Fut8	12	77238104	77476338	+	41.6229	77.9444	41.6229	77.9444	0.534008	1.87263
Clcc1	3	108653913	108678840	+	85.6586	77.9299	85.6586	77.9299	1.09918	0.909773
Th	7	142892752	142931128	-	126.677	77.8164	126.677	77.8164	1.62789	0.614293
Riok1	13	38036989	38061433	+	50.7146	77.7523	50.7146	77.7523	0.652259	1.53313
Sirt7	11	120618372	120625240	-	41.2503	77.6911	41.2503	77.6911	0.530953	1.8834
Bspry	4	62480053	62497298	+	126.298	77.6378	126.298	77.6378	1.62676	0.614718
Ddit3	10	127290774	127296288	+	7.09455	77.6156	7.09455	77.6156	0.0914063	10.9402
Hsd17b4	18	50128201	50196269	+	23.3184	77.5676	23.3184	77.5676	0.30062	3.32646
Dhrs1	14	55739020	55745690	-	73.5658	77.5531	73.5658	77.5531	0.948585	1.0542
Kctd3	1	188971098	189007840	-	135.559	77.428	135.559	77.428	1.75078	0.571174
Spats2	15	99126578	99213206	+	91.293	77.3631	91.293	77.3631	1.18006	0.847416
Dicer1	12	104687742	104751952	-	82.2091	77.3081	82.2091	77.3081	1.0634	0.940384
Map1lc3b	8	121590468	121598047	+	72.9135	77.2928	72.9135	77.2928	0.943341	1.06006
Per3	4	151003652	151044665	-	26.3579	77.2835	26.3579	77.2835	0.341055	2.93208
Slc44a2	9	21337828	21355025	+	190.055	77.2375	190.055	77.2375	2.46065	0.406397
Ier5l	2	30472648	30474199	-	9.61092	77.2343	9.61092	77.2343	0.124439	8.03609
2007-03-01	2	60209887	60250676	+	67.6187	77.1977	67.6187	77.1977	0.875917	1.14166
Lass5	15	99733506	99772885	-	57.302	77.1799	57.302	77.1799	0.742447	1.3469
Sdf2	11	78245746	78255496	+	60.7326	76.9318	60.7326	76.9318	0.789435	1.26673
Scyl2	10	89638721	89686285	-	27.9469	76.8211	27.9469	76.8211	0.363793	2.74882
Phf12	11	77982754	78030539	+	140.601	76.7769	140.601	76.7769	1.83129	0.546062
1700024P16Rik	4	104913456	105016863	+	169.255	76.6383	169.255	76.6383	2.20849	0.452798
Katna1	10	7726000	7763150	+	47.212	76.546	47.212	76.546	0.61678	1.62132
Cfl1	19	5490485	5494029	+	103.851	76.5417	103.851	76.5417	1.35679	0.737036
Abhd13	8	9977707	9992155	+	77.0949	76.5132	77.0949	76.5132	1.0076	0.992455
Arpc3	5	122391878	122406179	+	98.9877	76.3878	98.9877	76.3878	1.29586	0.771689
Stk25	1	93621902	93635722	-	79.6094	76.3401	79.6094	76.3401	1.04283	0.958933
Ddx24	12	103407976	103425867	-	146.763	76.2818	146.763	76.2818	1.92395	0.519763
Snx8	5	140340304	140389251	-	57.5833	76.2416	57.5833	76.2416	0.755274	1.32402
Arpc2	1	74236497	74268209	+	81.2603	76.2069	81.2603	76.2069	1.06631	0.937812
Nlrp9b	7	20008023	20073306	+	44.431	76.1829	44.431	76.1829	0.583216	1.71463
Nr6a1	2	38723370	38927688	-	62.94	76.1682	62.94	76.1682	0.826328	1.21017
Thoc6	17	23668614	23673882	-	58.0222	76.1238	58.0222	76.1238	0.762208	1.31198
Atp5o	16	91684398	91931687	-	142.252	76.0679	142.252	76.0679	1.87007	0.53474
Ccdc3	2	5137776	5230878	+	56.3729	76.0645	56.3729	76.0645	0.741119	1.34931
Ube2m	7	13035120	13038275	-	57.4094	75.932	57.4094	75.932	0.756063	1.32264
Tcea3	4	136247729	136274898	+	122.377	75.9048	122.377	75.9048	1.61225	0.620253
Tm9sf2	14	122107038	122159604	+	117.123	75.9007	117.123	75.9007	1.54311	0.64804
Pebp1	5	117282651	117287625	-	34.2397	75.7909	34.2397	75.7909	0.451765	2.21354
Crabp2	3	87948666	87953376	+	83.2249	75.6404	83.2249	75.6404	1.10027	0.908867
AI314180	4	58798911	58912749	-	88.5266	75.6085	88.5266	75.6085	1.17086	0.854076
Zmynd12	4	119422814	119467444	+	116.944	75.5221	116.944	75.5221	1.54847	0.645797
Rrp36	17	46667458	46674255	-	104.52	75.5051	104.52	75.5051	1.38427	0.7224
RP23-72M20.2	7	30641001	30664937	-	127.945	75.4969	127.945	75.4969	1.69471	0.590071
Pde1b	15	103503298	103530052	+	115.605	75.4908	115.605	75.4908	1.53137	0.653008
Anxa6	11	54979108	55033445	-	72.3283	75.4764	72.3283	75.4764	0.958291	1.04352
Gbas	5	129725063	129758327	+	48.7325	75.4723	48.7325	75.4723	0.6457	1.54871
Fbxo28	1	182313102	182341606	-	57.3804	75.319	57.3804	75.319	0.761833	1.31262
Tuba1a	15	98949841	98953551	-	29.201	75.3064	29.201	75.3064	0.387762	2.5789
Wdr76	2	121506723	121544860	+	116.869	75.2892	116.869	75.2892	1.55227	0.644217
Cept1	3	106502260	106547802	-	56.8175	75.268	56.8175	75.268	0.75487	1.32473
Atp5g2	15	102663014	102667749	-	248.464	75.2109	248.464	75.2109	3.30357	0.302703
Nt5c2	19	46886831	47015153	-	60.9044	74.8838	60.9044	74.8838	0.813318	1.22953
Rras2	7	114046785	114117781	-	64.4496	74.8288	64.4496	74.8288	0.861294	1.16104
Esr2	12	76120419	76177259	-	66.5918	74.6728	66.5918	74.6728	0.891781	1.12135
Nit2	16	57156671	57167332	-	67.3166	74.5697	67.3166	74.5697	0.902735	1.10774
Mcat	15	83546797	83555711	-	121.26	74.5636	121.26	74.5636	1.62627	0.614904
Lhpp	7	132610638	132706420	+	119.81	74.4673	119.81	74.4673	1.6089	0.621542
Cpsf4	5	145167213	145182041	+	147.048	74.3043	147.048	74.3043	1.979	0.505306
3010026O09Rik	11	50174444	50200115	+	342.029	74.2534	342.029	74.2534	4.60624	0.217097
Ngrn	7	80261215	80265374	+	26.2037	74.061	26.2037	74.061	0.353812	2.82636
Clptm1l	13	73604002	73620639	+	115.718	73.8329	115.718	73.8329	1.56729	0.638043
Cdk2ap2	19	4097182	4099019	+	72.0983	73.7371	72.0983	73.7371	0.977775	1.02273
Fat1	8	44950208	45052257	+	43.6792	73.7342	43.6792	73.7342	0.592388	1.68808
Ptrh2	11	86683985	86692457	+	47.1505	73.7186	47.1505	73.7186	0.639602	1.56347
Bag4	8	25764538	25785209	-	40.7263	73.6604	40.7263	73.6604	0.552892	1.80867
Flcn	11	59791408	59810016	-	66.0068	73.6588	66.0068	73.6588	0.896115	1.11593
Timm50	7	28305516	28312072	-	188.025	73.6428	188.025	73.6428	2.55321	0.391664
Utp20	10	88746607	88826814	-	29.6391	73.6373	29.6391	73.6373	0.402501	2.48447
Lrrc16a	13	24012344	24280795	-	68.3042	73.5992	68.3042	73.5992	0.928056	1.07752
Lyrm4	13	35978797	36117357	-	177.811	73.4501	177.811	73.4501	2.42085	0.413079
1200011M11Rik	11	87077732	87086774	-	141.961	73.4491	141.961	73.4491	1.93278	0.517389
Actb	5	142903115	142906754	-	100.13	73.3872	100.13	73.3872	1.36441	0.732916
Clec12a	6	129342691	129365303	+	31.1593	73.3288	31.1593	73.3288	0.424925	2.35336
Atp6v1c1	15	38661904	38692443	+	68.9807	73.3	68.9807	73.3	0.941074	1.06262
Hmgxb3	18	61131279	61177050	-	86.4137	73.2693	86.4137	73.2693	1.1794	0.84789
Tbc1d20	2	152293828	152313996	+	52.5486	73.2079	52.5486	73.2079	0.7178	1.39315
Dnmt3l	10	78041947	78063622	+	93.8818	73.0702	93.8818	73.0702	1.28482	0.778321
Atp9a	2	168634438	168742409	-	68.9865	72.9885	68.9865	72.9885	0.94517	1.05801
Tbc1d8	1	39371499	39478747	-	71.8035	72.9163	71.8035	72.9163	0.98474	1.0155
2010002M12Rik	19	34617049	34640743	-	59.8503	72.8109	59.8503	72.8109	0.821997	1.21655
Heatr2	5	139150223	139186510	+	82.1296	72.7779	82.1296	72.7779	1.1285	0.886135
Nme3	17	24896500	24897522	+	44.2387	72.76	44.2387	72.76	0.608008	1.64471
Eif5a	11	69916714	69921958	-	46.3211	72.671	46.3211	72.671	0.637408	1.56885
Ptpn18	1	34459746	34473775	+	68.9554	72.3061	68.9554	72.3061	0.953659	1.04859
Mrps21	3	95862634	95871519	-	197.264	72.2833	197.264	72.2833	2.72904	0.366429
Fkbp6	5	135291704	135349991	-	100.566	72.2545	100.566	72.2545	1.39182	0.718481
Sap30l	11	57801637	57810217	+	130.184	72.2476	130.184	72.2476	1.80191	0.554965
Pnma5	X	73033981	73037103	-	21.9373	72.1879	21.9373	72.1879	0.303892	3.29064
Tmem9b	7	109735834	109752875	-	79.1923	71.9975	79.1923	71.9975	1.09993	0.909148
Commd2	3	57642904	57651715	-	43.4701	71.9703	43.4701	71.9703	0.604001	1.65563
Men1	19	6334979	6340891	+	88.2541	71.9615	88.2541	71.9615	1.22641	0.815389
Ggta1	2	35400179	35463231	-	59.9118	71.8457	59.9118	71.8457	0.833895	1.19919
Phf1	17	26933127	26937890	+	92.0462	71.8137	92.0462	71.8137	1.28174	0.780192
Nedd8	14	55662265	55671906	-	28.3586	71.7883	28.3586	71.7883	0.395031	2.53145
Taf10	7	105739393	105744361	-	63.0592	71.7379	63.0592	71.7379	0.879022	1.13763
Akirin2	4	34550937	34566908	+	51.8664	71.7068	51.8664	71.7068	0.723312	1.38253
Rnf19b	4	129058271	129085886	+	80.6225	71.6796	80.6225	71.6796	1.12476	0.889077
Nsmce4a	7	130532523	130573118	-	57.6817	71.6628	57.6817	71.6628	0.804905	1.24238
Taf9b	X	106206883	106221158	-	53.3419	71.5906	53.3419	71.5906	0.745096	1.34211
Psenen	7	30561868	30563184	-	115.178	71.5712	115.178	71.5712	1.60928	0.621396
Ccna2	3	36564866	36572150	-	59.081	71.4939	59.081	71.4939	0.826379	1.2101
Tmem50b	16	91574503	91597800	-	16.1713	71.4421	16.1713	71.4421	0.226356	4.41783
Dnajc14	10	128805676	128819446	+	60.8226	71.2214	60.8226	71.2214	0.853993	1.17097
Farsb	1	78417958	78488859	-	71.6752	71.2154	71.6752	71.2154	1.00646	0.993585
Psmb6	11	70525367	70527858	+	131.401	71.2153	131.401	71.2153	1.84512	0.541969
Clip4	17	71781947	71858351	+	14.7147	71.1879	14.7147	71.1879	0.206702	4.83788
Lrch4	5	137629121	137641099	+	136.494	71.1685	136.494	71.1685	1.9179	0.521403
Gdi2	13	3538075	3566261	+	173.836	71.1439	173.836	71.1439	2.44344	0.409259
1500011B03Rik	5	114808196	114813976	-	34.4541	71.0962	34.4541	71.0962	0.484611	2.06351
Flnb	14	7817957	7951588	+	48.7088	71.018	48.7088	71.018	0.685866	1.45801
Ms4a1	19	11250603	11266151	-	68.8593	70.9347	68.8593	70.9347	0.970742	1.03014
Vapa	17	65580056	65613555	-	45.6281	70.9049	45.6281	70.9049	0.643511	1.55397
Tmem109	19	10870660	10882001	-	56.1683	70.8842	56.1683	70.8842	0.792395	1.262
Lpin2	17	71182560	71249817	+	46.384	70.8568	46.384	70.8568	0.654616	1.52761
Cenpv	11	62524946	62539261	-	30.581	70.8319	30.581	70.8319	0.431741	2.3162
Med26	8	72494558	72548310	-	49.6002	70.8302	49.6002	70.8302	0.70027	1.42802
Use1	8	71366848	71369732	+	392.287	70.8269	392.287	70.8269	5.53868	0.180549
Lnx2	5	147016655	147076586	-	142.589	70.8012	142.589	70.8012	2.01394	0.496539
Alg10b	15	90224311	90230554	+	27.6422	70.7917	27.6422	70.7917	0.390472	2.561
Gpi1	7	34202122	34230289	-	166.109	70.6843	166.109	70.6843	2.35001	0.425531
Aco2	15	81872309	81915133	+	126.033	70.6739	126.033	70.6739	1.7833	0.560758
Tub	7	109010825	109034460	+	26.59	70.6056	26.59	70.6056	0.376599	2.65535
Ppme1	7	100326737	100371896	-	33.8903	70.6056	33.8903	70.6056	0.479995	2.08335
Pole4	6	82618992	82705365	-	68.8939	70.5395	68.8939	70.5395	0.976671	1.02389
Adpgk	9	59291572	59316199	+	47.3474	70.5387	47.3474	70.5387	0.671225	1.48981
Hsf5	11	87617164	87659542	+	18.5595	70.5229	18.5595	70.5229	0.26317	3.79983
Fahd2a	2	127436215	127444565	-	35.8991	70.5012	35.8991	70.5012	0.509198	1.96387
Igf2bp2	16	22059009	22163299	-	188.82	70.4788	188.82	70.4788	2.6791	0.373259
Ankib1	5	3690000	3803109	-	52.0876	70.4622	52.0876	70.4622	0.739227	1.35276
Kcnq1	7	143107254	143427042	+	65.3094	70.4284	65.3094	70.4284	0.927317	1.07838
Tnk2	16	32643874	32683493	+	47.4598	70.3938	47.4598	70.3938	0.674205	1.48323
Ube3c	5	29569242	29676077	+	56.8954	70.2918	56.8954	70.2918	0.809417	1.23546
Nup43	10	7667503	7678881	+	73.3333	70.206	73.3333	70.206	1.04455	0.957354
Ptprr	10	116018213	116274932	+	126.814	70.1087	126.814	70.1087	1.80882	0.552847
Pes1	11	3963975	3980004	+	81.7048	70.0183	81.7048	70.0183	1.16691	0.856967
Dcbld2	16	58408443	58469727	+	31.127	69.8482	31.127	69.8482	0.445638	2.24398
Med6	12	81573557	81595008	-	60.1931	69.7615	60.1931	69.7615	0.862841	1.15896
Rpl8	15	76904071	76906318	+	91.8747	69.7423	91.8747	69.7423	1.31734	0.759103
Armc1	3	19132146	19163065	-	51.4507	69.7197	51.4507	69.7197	0.737965	1.35508
Smox	2	131491496	131525922	+	117.055	69.6468	117.055	69.6468	1.6807	0.594991
Zdhhc24	19	4878668	4885397	+	43.3865	69.6405	43.3865	69.6405	0.623007	1.60512
Uvrag	7	98886743	99141144	-	78.8111	69.623	78.8111	69.623	1.13197	0.883416
Dbnl	11	5788488	5800962	+	29.7214	69.399	29.7214	69.399	0.428269	2.33498
Cox4nb	8	120653914	120668112	-	154.83	69.3771	154.83	69.3771	2.23172	0.448085
Cox6a2	7	128205436	128206366	-	18.9841	69.3187	18.9841	69.3187	0.273868	3.6514
Ralgapb	2	158409848	158499253	+	32.7488	69.3009	32.7488	69.3009	0.47256	2.11613
Hist1h4h	13	23531044	23531519	+	54.3404	69.2988	54.3404	69.2988	0.784147	1.27527
Rrm1	7	102441695	102469771	+	17.5678	69.2943	17.5678	69.2943	0.253525	3.94439
Ptges2	2	32395896	32402739	+	39.7885	69.2896	39.7885	69.2896	0.574235	1.74145
Eps8	6	137477245	137654876	-	54.0328	69.1993	54.0328	69.1993	0.780829	1.28069
Pop7	5	137501438	137502518	-	25.6703	69.1975	25.6703	69.1975	0.370971	2.69563
Wwc2	8	47826083	47990543	-	102.632	69.1905	102.632	69.1905	1.48333	0.674158
Rbpms2	9	65629648	65660528	+	143.78	69.1178	143.78	69.1178	2.08022	0.480719
Mfsd2a	4	122946850	122961188	-	103.012	69.108	103.012	69.108	1.4906	0.670871
9030624J02Rik	7	118740226	118842966	+	117.63	69.0998	117.63	69.0998	1.70233	0.587432
Dis3l	9	64306756	64341288	-	83.8145	68.8395	83.8145	68.8395	1.21754	0.821332
Ypel5	17	72836704	72851195	+	59.2461	68.6418	59.2461	68.6418	0.86312	1.15859
Gm10036	18	15832794	15833330	+	23.4431	68.6384	23.4431	68.6384	0.341546	2.92786
Sh3rf1	8	61224171	61396072	+	113.728	68.5311	113.728	68.5311	1.65951	0.602589
Klhl28	12	64942440	64965536	-	39.6448	68.5181	39.6448	68.5181	0.578603	1.7283
Itm2b	14	73362231	73385271	-	144.037	68.5049	144.037	68.5049	2.10257	0.475608
Olah	2	3341982	3366591	-	55.495	68.4542	55.495	68.4542	0.810687	1.23352
BC023829	X	70459753	70477180	-	42.1187	68.406	42.1187	68.406	0.615716	1.62413
Tdrd5	1	156255296	156303664	-	65.2804	68.3655	65.2804	68.3655	0.954874	1.04726
Rnf25	1	74593748	74601397	-	116.614	68.2586	116.614	68.2586	1.70842	0.585337
Ranbp9	13	43402673	43480973	-	110.838	68.1772	110.838	68.1772	1.62573	0.615106
Arpc5l	2	39008076	39015877	+	88.9423	68.1325	88.9423	68.1325	1.30543	0.766031
Nlk	11	78567168	78697373	-	40.9902	68.1151	40.9902	68.1151	0.601779	1.66174
BC055324	1	163945993	163994796	-	27.2408	68.0861	27.2408	68.0861	0.400093	2.49942
Rab3il1	19	10001669	10038380	+	198.13	67.9235	198.13	67.9235	2.91696	0.342823
Zkscan6	11	65807175	65829239	+	125.899	67.9063	125.899	67.9063	1.85401	0.539372
Usp5	6	124815019	124829484	-	59.9627	67.9048	59.9627	67.9048	0.88304	1.13245
Slc10a6	5	103605711	103629403	-	153.839	67.7045	153.839	67.7045	2.27221	0.440101
Tbc1d10b	7	127197465	127208468	-	68.1711	67.4733	68.1711	67.4733	1.01034	0.989764
Tcf25	8	123373824	123404173	+	174.618	67.4188	174.618	67.4188	2.59005	0.386093
4930432K21Rik	8	84148025	84172590	+	106.522	67.4121	106.522	67.4121	1.58016	0.632846
Bach2	4	32238804	32586108	+	104.356	67.4068	104.356	67.4068	1.54815	0.645931
D8Ertd738e	8	84246237	84249761	-	59.5311	67.3963	59.5311	67.3963	0.883298	1.13212
Sfmbt1	14	30714849	30822713	+	54.7873	67.3816	54.7873	67.3816	0.81309	1.22988
Ndrg4	8	95676980	95715119	+	49.6352	67.1998	49.6352	67.1998	0.738621	1.35387
Mtmr9	14	63523616	63543953	-	78.3733	66.9752	78.3733	66.9752	1.17018	0.854567
Cox5a	9	57521232	57532424	+	636.49	66.8595	636.49	66.8595	9.51981	0.105044
AC133939.1	5	7179365	7180699	+	209.639	66.8319	209.639	66.8319	3.13681	0.318795
Nupl1	14	60219204	60251507	-	143.849	66.825	143.849	66.825	2.15263	0.464549
Ccdc101	7	126649309	126672925	+	314.001	66.8154	314.001	66.8154	4.69953	0.212787
Slc41a2	10	83230848	83337882	-	22.3006	66.7387	22.3006	66.7387	0.334148	2.99269
Actr3	1	125392905	125435727	-	58.5853	66.5723	58.5853	66.5723	0.880026	1.13633
Eif4e3	6	99625135	99666771	-	46.6138	66.5629	46.6138	66.5629	0.700298	1.42796
Srsf1	11	88047373	88053755	+	19.192	66.2609	19.192	66.2609	0.289642	3.45254
4931428L18Rik	1	31141078	31222661	-	112.127	66.1398	112.127	66.1398	1.6953	0.589867
Samm50	15	84192233	84214303	+	47.7337	66.1206	47.7337	66.1206	0.72192	1.3852
Paip2	18	35598617	35617186	+	85.1828	66.0938	85.1828	66.0938	1.28882	0.775904
Scamp1	13	94201310	94285857	-	133.464	66.058	133.464	66.058	2.02041	0.494949
Med25	7	44879391	44892397	-	37.0753	66.0166	37.0753	66.0166	0.561606	1.78061
Ipmk	10	71347763	71433327	+	38.0189	66.0007	38.0189	66.0007	0.576038	1.736
Hmgn1	16	96120618	96127729	-	53.2054	65.9527	53.2054	65.9527	0.80672	1.23959
Vmn2r25	6	123822814	123853190	-	1.38712	65.9405	1.38712	65.9405	0.0210359	47.5379
4930504O13Rik	11	58446149	58452923	-	190.346	65.9003	190.346	65.9003	2.88839	0.346214
Txnl1	18	63662801	63692359	-	86.4209	65.8682	86.4209	65.8682	1.31203	0.762179
Rdbp	17	34850391	34856372	+	83.6206	65.8488	83.6206	65.8488	1.26989	0.787471
Gse1	8	120488866	120581390	+	74.5113	65.8447	74.5113	65.8447	1.13162	0.883687
Cltc	11	86694351	86757565	-	38.7675	65.8048	38.7675	65.8048	0.589129	1.69742
Otub2	12	103388682	103406350	+	122.663	65.795	122.663	65.795	1.86431	0.53639
Tfap2c	2	172549593	172558622	+	13.7987	65.5173	13.7987	65.5173	0.210612	4.74806
Txnl4b	8	109565892	109574051	+	50.9673	65.4442	50.9673	65.4442	0.77879	1.28404
Llgl2	11	115824049	115855780	+	58.0835	65.4119	58.0835	65.4119	0.887966	1.12617
Letm2	8	25578492	25597487	-	30.8323	65.3863	30.8323	65.3863	0.47154	2.12071
Mtif3	5	146951573	146963800	-	113.748	65.3278	113.748	65.3278	1.74119	0.574321
St6gal1	16	23224740	23360350	+	65.6454	65.3145	65.6454	65.3145	1.00507	0.99496
Tob1	11	94211454	94215495	+	6.54761	65.2894	6.54761	65.2894	0.100286	9.97149
Atxn1l	8	109726451	109737739	-	49.7353	65.2033	49.7353	65.2033	0.762773	1.31101
Matr3	18	35562158	35592045	+	46.9619	65.2025	46.9619	65.2025	0.720246	1.38841
Arfip1	3	84496093	85887516	-	55.0753	65.1778	55.0753	65.1778	0.845001	1.18343
H2afx	9	44334715	44336071	+	85.0121	65.1649	85.0121	65.1649	1.30457	0.766536
Tbcc	17	46890621	46892463	+	29.2672	64.8883	29.2672	64.8883	0.45104	2.2171
Sdcbp2	2	151572622	151590005	+	30.4048	64.8844	30.4048	64.8844	0.4686	2.13402
Csnk1e	15	79417856	79443919	-	153.322	64.8599	153.322	64.8599	2.36389	0.423032
Mif4gd	11	115607918	115612969	-	60.3355	64.8303	60.3355	64.8303	0.930667	1.0745
Raly	2	154791096	154867261	+	135.264	64.7836	135.264	64.7836	2.08794	0.478942
Brd2	17	34112023	34122634	-	33.2922	64.7668	33.2922	64.7668	0.514032	1.9454
Hsf2bp	17	31944769	32034508	-	12.8284	64.7417	12.8284	64.7417	0.198147	5.04677
Rnf8	17	29614790	29703359	+	46.069	64.6526	46.069	64.6526	0.712563	1.40339
Dynlt1b	17	6430112	6436293	+	185.262	64.6246	185.262	64.6246	2.86675	0.348828
Slc2a1	4	119108711	119137330	+	167.136	64.5234	167.136	64.5234	2.59032	0.386053
9430015G10Rik	4	156109982	156127265	+	117.955	64.5178	117.955	64.5178	1.82826	0.546969
Zfp472	17	32965814	32979233	+	20.5282	64.5024	20.5282	64.5024	0.318254	3.14214
Eef1g	19	8967041	8978479	+	42.3433	64.4387	42.3433	64.4387	0.65711	1.52182
Tpi1	6	124810586	124814296	-	266.592	64.3865	266.592	64.3865	4.14049	0.241517
Ubfd1	7	122067175	122082194	+	32.7906	64.3601	32.7906	64.3601	0.509486	1.96276
Arl2	19	6134374	6141406	-	66.4599	64.3447	66.4599	64.3447	1.03287	0.968172
Ip6k2	9	108795994	108806333	+	86.1773	64.1746	86.1773	64.1746	1.34286	0.74468
2310057M21Rik	7	131342718	131362698	-	18.7849	64.104	18.7849	64.104	0.293038	3.41253
Sulf2	2	166073089	166155663	-	62.8848	64.0852	62.8848	64.0852	0.981268	1.01909
1700029F09Rik	1	44086613	44102441	-	12.0512	64.0584	12.0512	64.0584	0.188128	5.31554
Ddx39	8	83715177	83726892	+	72.797	64.0059	72.797	64.0059	1.13735	0.879238
Pdzd11	X	100622883	100626568	-	201.391	63.9423	201.391	63.9423	3.14957	0.317504
Fam189a2	19	23972751	24031019	-	22.0027	63.8711	22.0027	63.8711	0.344486	2.90287
Sf3b1	1	54985169	55027478	-	95.0489	63.8289	95.0489	63.8289	1.48912	0.671537
Pgk1	X	106187100	106203699	+	36.8434	63.7662	36.8434	63.7662	0.577789	1.73074
Mon2	10	122992061	123076505	-	83.3428	63.7348	83.3428	63.7348	1.30765	0.764731
Dctn4	18	60526221	60558762	+	81.3425	63.6273	81.3425	63.6273	1.27842	0.782215
2010003O02Rik	4	40269569	40270940	+	11.69	63.6183	11.69	63.6183	0.183752	5.44212
Zfp592	7	80993681	81045164	+	108.364	63.4103	108.364	63.4103	1.70893	0.585163
Pacrgl	5	48372392	48388756	+	202.154	63.3206	202.154	63.3206	3.19255	0.31323
Ap1m1	8	72240018	72257385	+	97.7004	63.2513	97.7004	63.2513	1.54464	0.647401
Tmed3	9	89699203	89705043	-	82.1061	63.2234	82.1061	63.2234	1.29867	0.770021
Zfp524	7	5015501	5018486	+	149.954	63.2201	149.954	63.2201	2.37194	0.421596
Entpd6	2	150749042	150771675	+	50.0679	63.1614	50.0679	63.1614	0.792698	1.26151
Ubn1	16	5050068	5086285	+	30.4174	63.1567	30.4174	63.1567	0.481618	2.07633
Slc25a48	13	56438355	56474239	+	119.989	63.1393	119.989	63.1393	1.90038	0.526209
Ap1ar	3	127807264	127837492	-	22.937	63.12	22.937	63.12	0.363387	2.75189
Mff	1	82724890	82752394	+	102.22	63.0894	102.22	63.0894	1.62024	0.617192
Ccdc28b	4	129619274	129623947	-	58.7827	62.9639	58.7827	62.9639	0.933594	1.07113
Ccdc92	5	124834418	124862424	-	106.848	62.8638	106.848	62.8638	1.69968	0.588345
Gspt2	X	94636069	94643244	+	35.2786	62.8559	35.2786	62.8559	0.561261	1.7817
Adamts3	5	89673841	89883334	-	7.00109	62.8232	7.00109	62.8232	0.111441	8.97335
Gm20605	5	137629175	137642899	+	119.988	62.8025	119.988	62.8025	1.91056	0.523406
Aplf	6	87628429	87672168	-	49.4265	62.7742	49.4265	62.7742	0.78737	1.27005
Kpnb1	11	97159714	97187881	-	64.4574	62.6975	64.4574	62.6975	1.02807	0.972697
Ubap2l	3	89999589	90052475	-	49.8486	62.5829	49.8486	62.5829	0.796521	1.25546
Sgta	10	81044075	81060178	-	151.867	62.463	151.867	62.463	2.4313	0.411302
Heatr5b	17	78752906	78835381	-	63.3547	62.4488	63.3547	62.4488	1.01451	0.985701
Poll	19	45552275	45560531	-	159.198	62.4317	159.198	62.4317	2.54996	0.392164
Smagp	15	100621342	100636865	-	310.528	62.3492	310.528	62.3492	4.98046	0.200784
Fam83g	11	61684091	61709951	+	84.9049	62.2789	84.9049	62.2789	1.3633	0.733514
Got2	8	95864134	95888547	-	76.47	62.2689	76.47	62.2689	1.22806	0.814292
Qrich1	9	108517087	108560167	+	108.872	62.2375	108.872	62.2375	1.74931	0.571656
Klf16	10	80567124	80577321	-	45.7518	62.1861	45.7518	62.1861	0.735724	1.35921
Ddb2	2	91211572	91236982	-	47.5326	62.1375	47.5326	62.1375	0.764957	1.30726
Zfp334	2	165374264	165388259	-	31.0122	62.1187	31.0122	62.1187	0.499241	2.00304
Ryk	9	102834917	102908305	+	13.606	62.0939	13.606	62.0939	0.21912	4.56372
C87414	5	93634993	93671551	-	52.5011	61.6741	52.5011	61.6741	0.851267	1.17472
Sec14l1	11	117115168	117159268	+	120.661	61.6396	120.661	61.6396	1.95753	0.510849
Tmem199	11	78507055	78512172	-	42.433	61.5743	42.433	61.5743	0.689134	1.4511
Pdpr	8	111094630	111137074	+	63.9036	61.4047	63.9036	61.4047	1.0407	0.960896
Senp1	15	98038746	98093569	-	76.5843	61.3902	76.5843	61.3902	1.2475	0.801603
Eif4a2	16	23107444	23114136	+	23.2186	61.3524	23.2186	61.3524	0.378447	2.64238
Map4k5	12	69803750	69893200	-	24.6682	61.2706	24.6682	61.2706	0.402611	2.48379
Stk32a	18	43207697	43317481	+	31.4497	61.2499	31.4497	61.2499	0.513465	1.94755
Dut	2	125247190	125258608	+	34.4323	61.2099	34.4323	61.2099	0.562528	1.77769
Gaa	11	119267887	119285454	+	70.7341	61.1803	70.7341	61.1803	1.15616	0.864933
Trappc5	8	3676299	3681255	+	50.6477	61.1597	50.6477	61.1597	0.828123	1.20755
Trps1	15	50654761	50890041	-	44.5384	61.1534	44.5384	61.1534	0.728306	1.37305
Cry1	10	85131702	85185054	-	58.9104	61.1194	58.9104	61.1194	0.963857	1.0375
Esyt1	10	128510248	128525859	-	28.0096	61.0739	28.0096	61.0739	0.458619	2.18046
Zw10	9	49055581	49078772	+	122.76	61.0056	122.76	61.0056	2.01227	0.496952
Fbxw8	5	118064981	118155458	-	58.3718	60.984	58.3718	60.984	0.957166	1.04475
Copb1	7	114215559	114254680	-	50.3854	60.98	50.3854	60.98	0.826261	1.21027
Prkci	3	30995747	31052741	+	13.8674	60.9491	13.8674	60.9491	0.227524	4.39514
Zkscan17	11	59485520	59526751	-	62.4231	60.9462	62.4231	60.9462	1.02423	0.97634
Por	5	135670033	135735326	+	21.9694	60.9408	21.9694	60.9408	0.360503	2.7739
Gprc5c	11	114851152	114872617	+	48.0784	60.8253	48.0784	60.8253	0.790433	1.26513
Lrrc42	4	107233514	107253532	-	40.46	60.8226	40.46	60.8226	0.665214	1.50328
Pacs1	19	5133688	5273119	-	48.129	60.7997	48.129	60.7997	0.791599	1.26327
Ephb6	6	41605482	41620509	+	51.5505	60.6762	51.5505	60.6762	0.849601	1.17702
Gm5434	12	36090379	36091829	+	108.763	60.6392	108.763	60.6392	1.79361	0.557534
Dna2	10	62947026	62974185	+	22.3597	60.5467	22.3597	60.5467	0.369297	2.70785
Tprgl	4	154157485	154160666	-	214.373	60.5314	214.373	60.5314	3.54152	0.282365
C030046E11Rik	19	29522282	29606829	+	37.6837	60.5296	37.6837	60.5296	0.622566	1.60626
Mboat2	12	24831599	24960301	+	85.4828	60.4848	85.4828	60.4848	1.41329	0.707567
Polr2b	5	77310147	77349324	+	24.9879	60.4468	24.9879	60.4468	0.413387	2.41904
Eif4enif1	11	3202392	3244588	+	69.1716	60.3997	69.1716	60.3997	1.14523	0.873187
Rybp	6	100228566	100287441	-	68.0946	60.393	68.0946	60.393	1.12752	0.886899
Rnf38	4	44126210	44233789	-	18.8285	60.3456	18.8285	60.3456	0.312011	3.20502
Serpinc1	1	160978606	161003010	+	126.187	60.3412	126.187	60.3412	2.09122	0.47819
Cdc25a	9	109875579	109893888	+	61.643	60.3064	61.643	60.3064	1.02216	0.978317
Edem1	6	108828641	108859356	+	44.304	60.24	44.304	60.24	0.735458	1.3597
Ifitm3	7	141009586	141010770	-	21.6809	60.2392	21.6809	60.2392	0.359914	2.77844
Acot11	4	106744555	106804998	-	115.451	60.22	115.451	60.22	1.91715	0.521608
Atg12	18	46732417	46741579	-	69.3495	60.219	69.3495	60.219	1.15162	0.868341
Mapk1	16	16983382	17047453	+	40.1491	60.1402	40.1491	60.1402	0.667591	1.49792
Folr4	9	14885814	14903949	-	227.602	60.1373	227.602	60.1373	3.7847	0.264222
2610019F03Rik	8	13952009	13975032	-	29.1882	60.0907	29.1882	60.0907	0.485737	2.05873
Osbpl10	9	115067279	115232223	+	106.488	59.8933	106.488	59.8933	1.77795	0.562444
Kif14	1	136467958	136531511	+	28.3626	59.8164	28.3626	59.8164	0.474161	2.10899
Hey1	3	8663362	8667039	-	5.03546	59.7605	5.03546	59.7605	0.0842607	11.8679
Axin2	11	108920349	108950783	+	84.9546	59.6245	84.9546	59.6245	1.42483	0.701839
Ythdf2	4	132184912	132212303	-	60.7017	59.6047	60.7017	59.6047	1.01841	0.981927
Kifc3	8	95099832	95142540	-	67.7659	59.5803	67.7659	59.5803	1.13739	0.879208
Tmem147	7	30727701	30729534	-	115.582	59.5779	115.582	59.5779	1.94001	0.515461
Znrd1	17	36954358	36958559	-	65.1474	59.5431	65.1474	59.5431	1.09412	0.913976
Vps39	2	120316461	120353137	-	33.6234	59.5277	33.6234	59.5277	0.564836	1.77043
Rab1b	19	5099207	5106996	-	66.3336	59.4296	66.3336	59.4296	1.11617	0.89592
Tpd52	3	8928626	9004723	-	121.238	59.3654	121.238	59.3654	2.04223	0.48966
Irf1	11	53770014	53778374	+	89.8337	59.3609	89.8337	59.3609	1.51335	0.660786
Ung	5	114130386	114139323	+	87.0557	59.3289	87.0557	59.3289	1.46734	0.681504
Tex19.1	11	121146143	121148319	+	80.2373	59.2602	80.2373	59.2602	1.35398	0.738562
Sgk1	10	21882184	21999903	+	31.7081	59.26	31.7081	59.26	0.535068	1.86892
Cyb5	18	84851338	84880401	+	73.9509	59.2491	73.9509	59.2491	1.24814	0.801194
Ctnna1	18	35118888	35254773	+	28.6756	59.1574	28.6756	59.1574	0.484734	2.06299
Usp15	10	123113244	123196935	-	58.6653	59.1551	58.6653	59.1551	0.991721	1.00835
Ppp1cc	5	122158278	122175273	+	37.6658	59.1269	37.6658	59.1269	0.637033	1.56978
Fkbpl	17	34644764	34646324	+	253.809	59.0944	253.809	59.0944	4.29498	0.23283
Agpat6	8	23172946	23208453	-	65.1132	59.0561	65.1132	59.0561	1.10257	0.906975
Cox6c	15	35925886	35938246	-	13.3099	58.9869	13.3099	58.9869	0.225642	4.43179
Elp3	14	65530446	65593112	-	42.7362	58.9842	42.7362	58.9842	0.724536	1.38019
Gch1	14	47153895	47189413	-	26.0121	58.9214	26.0121	58.9214	0.441471	2.26515
Gm20538	19	44543722	44552831	-	17.7911	58.9201	17.7911	58.9201	0.301954	3.31177
Dstyk	1	132417453	132466959	+	56.2026	58.8885	56.2026	58.8885	0.95439	1.04779
Nfxl1	5	72513301	72559684	-	22.6554	58.8837	22.6554	58.8837	0.384749	2.5991
Mki67ip	1	118321839	118333822	+	49.5871	58.8226	49.5871	58.8226	0.842993	1.18625
Bhlhe40	6	108660629	108666925	+	181.539	58.7993	181.539	58.7993	3.08743	0.323894
Nup37	10	88146992	88178388	+	27.0161	58.7168	27.0161	58.7168	0.460109	2.1734
Tmf1	6	97155266	97179124	-	6.07088	58.691	6.07088	58.691	0.103438	9.66763
Zfand6	7	84615054	84679361	-	54.8515	58.6663	54.8515	58.6663	0.934975	1.06955
Atp6v1b2	8	69088646	69113711	+	30.9634	58.6563	30.9634	58.6563	0.527879	1.89438
Atp6v1g1	4	63544772	63550750	+	64.9911	58.6219	64.9911	58.6219	1.10865	0.901998
Cenpp	13	49464027	49652746	-	13.0277	58.6192	13.0277	58.6192	0.222244	4.49956
Eif3g	9	20894352	20898600	-	79.2426	58.5669	79.2426	58.5669	1.35303	0.739084
Sdf2l1	16	17130138	17132383	-	25.0845	58.5384	25.0845	58.5384	0.428513	2.33365
5730494M16Rik	18	25127223	25169007	-	78.8344	58.5384	78.8344	58.5384	1.34671	0.742549
Calu	6	29348069	29377110	+	30.5312	58.5098	30.5312	58.5098	0.521813	1.91639
Gm10307	1	31615458	31616843	+	11.7536	58.5077	11.7536	58.5077	0.200889	4.97787
Msl3	X	168654117	168673898	-	62.7718	58.4944	62.7718	58.4944	1.07312	0.931858
Chchd6	6	89383146	89595652	-	49.6895	58.4858	49.6895	58.4858	0.8496	1.17702
Clta	4	44004452	44032846	+	80.353	58.4714	80.353	58.4714	1.37423	0.727682
Rnf220	4	117271463	117497052	-	58.0373	58.4333	58.0373	58.4333	0.993223	1.00682
Rps28	17	33819027	33824562	-	19.9215	58.3997	19.9215	58.3997	0.341124	2.93148
Sugt1	14	79587691	79629755	+	61.7485	58.392	61.7485	58.392	1.05748	0.945642
Ptprj	2	90429754	90580647	-	57.8406	58.3631	57.8406	58.3631	0.991048	1.00903
Fam54b	4	134525550	134535387	-	35.7997	58.308	35.7997	58.308	0.613977	1.62873
Fam134c	11	101096322	101119893	-	33.2438	58.2618	33.2438	58.2618	0.570594	1.75256
F630043A04Rik	14	57806561	57826163	-	94.2415	58.2084	94.2415	58.2084	1.61904	0.617651
Trmt12	15	58872649	58876781	+	65.6668	58.1461	65.6668	58.1461	1.12934	0.885473
Flii	11	60714123	60727263	-	80.3011	58.0643	80.3011	58.0643	1.38297	0.723083
Cr1l	1	195103789	195131570	-	59.9438	57.9047	59.9438	57.9047	1.03521	0.965984
Pigf	17	86997256	87025406	-	77.8673	57.8964	77.8673	57.8964	1.34494	0.743526
Hsp90aa1	12	110690605	110702728	-	38.9152	57.8851	38.9152	57.8851	0.672284	1.48747
Rabl5	5	136908150	136913244	+	79.623	57.8639	79.623	57.8639	1.37604	0.726724
Eif4g2	7	111067985	111083030	-	43.2627	57.8167	43.2627	57.8167	0.748273	1.33641
Enox1	14	77156763	77721760	+	125.71	57.8054	125.71	57.8054	2.17471	0.459831
Hdlbp	1	93405940	93478808	-	66.2051	57.8021	66.2051	57.8021	1.14537	0.873077
Creb3l4	3	90237500	90243512	-	73.9275	57.7683	73.9275	57.7683	1.27972	0.781418
Sdhc	1	171127165	171150603	-	88.5253	57.7674	88.5253	57.7674	1.53244	0.652553
Bcr	10	75060896	75184923	+	73.9145	57.6178	73.9145	57.6178	1.28284	0.77952
Slc35f2	9	53771535	53818161	+	6.63478	57.6011	6.63478	57.6011	0.115185	8.68169
Atg5	10	44268358	44364291	+	62.1416	57.5594	62.1416	57.5594	1.07961	0.926263
Phc1	6	122317731	122340561	-	18.7018	57.5411	18.7018	57.5411	0.325017	3.07677
Prepl	17	85063477	85090267	-	49.7971	57.4453	49.7971	57.4453	0.866862	1.15359
Osbpl11	16	33185071	33243311	+	68.0202	57.4402	68.0202	57.4402	1.18419	0.844457
Pak7	2	136081104	136387967	-	12.5288	57.4266	12.5288	57.4266	0.218171	4.58356
Gys1	7	45434844	45456619	+	77.6786	57.414	77.6786	57.414	1.35295	0.739123
Gm15540	3	142743661	142744681	-	2.33231	57.4109	2.33231	57.4109	0.0406249	24.6154
Cnot10	9	114585878	114640200	-	48.7175	57.4007	48.7175	57.4007	0.848725	1.17824
Rab35	5	115631929	115647736	+	126.72	57.368	126.72	57.368	2.2089	0.452713
Arhgef7	8	11728105	11835219	+	127.862	57.3547	127.862	57.3547	2.22933	0.448566
Apoo	X	94367117	94417093	+	72.4869	57.2869	72.4869	57.2869	1.26533	0.790307
Clic4	4	135213969	135272814	-	86.848	57.1658	86.848	57.1658	1.51923	0.658228
Max	12	76937269	76962248	-	181.479	57.1152	181.479	57.1152	3.17742	0.314721
Ankle2	5	110231004	110256651	+	34.2988	56.9739	34.2988	56.9739	0.602009	1.6611
Rab3d	9	21907491	21918192	-	57.1701	56.9651	57.1701	56.9651	1.0036	0.996415
Hspa9	18	34937414	34954357	-	46.4352	56.9147	46.4352	56.9147	0.815875	1.22568
Map1lc3a	2	155276297	155278073	+	255.943	56.9081	255.943	56.9081	4.49748	0.222347
D11Wsu99e	11	113661319	113684155	-	24.0915	56.8868	24.0915	56.8868	0.4235	2.36127
Trio	15	27730652	28025848	-	13.9345	56.8145	13.9345	56.8145	0.245264	4.07725
Acot9	X	155262443	155297654	+	46.3493	56.7863	46.3493	56.7863	0.816205	1.22518
Cyth3	5	143622447	143710250	+	71.047	56.7626	71.047	56.7626	1.25165	0.798944
Dtx2	5	135994800	136032872	+	104.453	56.6422	104.453	56.6422	1.84408	0.542275
Dand5	8	84815405	84822823	-	29.4881	56.5782	29.4881	56.5782	0.521192	1.91868
Zc3h12c	9	52111985	52168111	-	32.3154	56.5608	32.3154	56.5608	0.57134	1.75027
Cisd1	10	71330480	71344954	-	77.1051	56.5513	77.1051	56.5513	1.36345	0.733431
Tram1	1	13564702	13589864	-	130.392	56.4796	130.392	56.4796	2.30865	0.433154
Tmbim1	1	74288247	74305622	-	60.995	56.4728	60.995	56.4728	1.08008	0.92586
Exosc10	4	148558429	148582401	+	65.8505	56.4642	65.8505	56.4642	1.16623	0.85746
Pcnt	10	76351254	76442912	-	33.9896	56.3614	33.9896	56.3614	0.603066	1.65819
Tubgcp2	7	139995955	140036350	-	122.96	56.3493	122.96	56.3493	2.1821	0.458275
Cirbp	10	80165985	80172786	+	54.5789	56.3468	54.5789	56.3468	0.968624	1.03239
Cox10	11	63962627	64079468	-	102.381	56.3449	102.381	56.3449	1.81704	0.550345
Polr2f	15	79141351	79151774	+	88.7835	56.3405	88.7835	56.3405	1.57584	0.634582
Gm17104	7	30564737	30565356	-	192.174	56.3388	192.174	56.3388	3.41104	0.293166
Rbfox2	15	77078990	77307053	-	75.5109	56.3375	75.5109	56.3375	1.34033	0.746084
Fbxo33	12	59200655	59219725	-	77.0394	56.2529	77.0394	56.2529	1.36952	0.730183
Rictor	15	6708381	6800398	+	37.3478	56.2107	37.3478	56.2107	0.664425	1.50506
Psmf1	2	151715812	151744186	-	138.052	56.2016	138.052	56.2016	2.45637	0.407105
Ppp1r37	7	19530967	19562398	-	81.2818	56.1735	81.2818	56.1735	1.44698	0.691096
Hsdl1	8	119561979	119575200	-	61.1754	56.0995	61.1754	56.0995	1.09048	0.917027
Lgmn	12	102394084	102439813	-	89.0397	56.0537	89.0397	56.0537	1.58847	0.629536
Npc1	18	12189693	12236400	-	80.2537	56.0282	80.2537	56.0282	1.43238	0.698139
Zfp532	18	65580230	65689434	+	105.228	56.0091	105.228	56.0091	1.87877	0.532264
Abcg1	17	31057698	31115777	+	81.0578	55.985	81.0578	55.985	1.44785	0.69068
Supt5h	7	28314898	28338719	-	49.9397	55.9747	49.9397	55.9747	0.892184	1.12085
U2af2	7	5062143	5079945	+	71.0432	55.8972	71.0432	55.8972	1.27096	0.786805
Hjurp	1	88262471	88277633	-	46.1385	55.7294	46.1385	55.7294	0.827902	1.20787
Rpl7l1	17	46773907	46782656	-	50.2642	55.6875	50.2642	55.6875	0.902612	1.1079
Noto	6	85423886	85429602	+	71.7898	55.6502	71.7898	55.6502	1.29002	0.775183
Tollip	7	141874813	141918507	-	50.2165	55.5292	50.2165	55.5292	0.904326	1.1058
Hadha	5	30118301	30155162	-	62.4468	55.5278	62.4468	55.5278	1.12461	0.889201
Mrpl10	11	97041560	97049213	+	54.4543	55.4751	54.4543	55.4751	0.9816	1.01875
Cnot7	8	40492540	40515847	-	79.12	55.4713	79.12	55.4713	1.42632	0.701103
Llgl1	11	60699723	60714186	+	34.1583	55.3881	34.1583	55.3881	0.616708	1.62151
Dera	6	137754542	137837891	+	43.7265	55.315	43.7265	55.315	0.7905	1.26502
Gpr108	17	57234914	57247641	-	171.108	55.2841	171.108	55.2841	3.09506	0.323096
Baiap2l1	5	144264526	144358112	-	68.6757	55.2823	68.6757	55.2823	1.24227	0.804975
4930558J22Rik	13	23756203	23757620	-	31.7661	55.2763	31.7661	55.2763	0.574678	1.7401
Bbs9	9	22475715	22888280	+	408.18	55.2397	408.18	55.2397	7.38924	0.135332
Alg1	16	5233621	5244912	+	26.1439	55.2332	26.1439	55.2332	0.473336	2.11266
Rab3gap2	1	185204168	185286743	+	60.4484	55.2023	60.4484	55.2023	1.09503	0.913213
9230115E21Rik	9	51832814	51875886	-	135.96	55.1604	135.96	55.1604	2.46482	0.40571
Tspan9	6	127961396	128143594	-	57.855	55.1089	57.855	55.1089	1.04983	0.952536
Dpy30	17	74299474	74323944	-	97.1889	55.0678	97.1889	55.0678	1.76489	0.566606
2700060E02Rik	14	19811402	19823823	-	138.975	54.9488	138.975	54.9488	2.52918	0.395385
B3galnt2	13	13954674	13999068	+	27.0269	54.9309	27.0269	54.9309	0.492016	2.03246
Ddx28	8	106009616	106011486	-	122.688	54.9288	122.688	54.9288	2.23358	0.447712
Golph3l	3	95588934	95619247	+	38.1255	54.9173	38.1255	54.9173	0.694236	1.44043
Drg1	11	3187360	3266415	-	93.6537	54.8894	93.6537	54.8894	1.70623	0.586089
Car9	4	43506966	43513729	+	157.472	54.8512	157.472	54.8512	2.8709	0.348323
Cenpo	12	4196004	4234294	-	51.9311	54.8458	51.9311	54.8458	0.946857	1.05613
Gnb1	4	155491361	155559269	+	27.9114	54.8216	27.9114	54.8216	0.509132	1.96413
Zfp954	7	7114690	7121445	-	1.92693	54.7692	1.92693	54.7692	0.0351827	28.423
Yap1	9	7931999	8004596	-	63.0883	54.7615	63.0883	54.7615	1.15206	0.868013
Rpl28	7	4792874	4794562	+	77.5524	54.586	77.5524	54.586	1.42074	0.70386
Nhej1	1	74967139	75046639	-	64.7003	54.5619	64.7003	54.5619	1.18581	0.843303
Brd1	15	88687300	88734233	-	28.4879	54.4642	28.4879	54.4642	0.523057	1.91184
Map3k4	17	12227621	12318660	-	60.0367	54.4382	60.0367	54.4382	1.10284	0.906747
Chmp5	4	40948407	40965303	+	8.13798	54.3995	8.13798	54.3995	0.149597	6.68464
Poldip3	15	83125978	83149384	-	58.0641	54.3675	58.0641	54.3675	1.06799	0.936335
Amd1	10	40287458	40302188	-	17.9682	54.3587	17.9682	54.3587	0.330549	3.02527
Panx1	9	15005161	15045478	-	14.4735	54.345	14.4735	54.345	0.266326	3.7548
Dazap1	10	80261486	80288408	+	51.7544	54.3399	51.7544	54.3399	0.95242	1.04996
Asf1b	8	83955507	83970197	+	51.0747	54.214	51.0747	54.214	0.942095	1.06146
Memo1	17	74200706	74294883	-	27.9657	54.1774	27.9657	54.1774	0.516187	1.93728
Psrc1	3	108383839	108388231	+	121.398	54.1604	121.398	54.1604	2.24146	0.446138
Lzic	4	149485229	149496668	+	49.1758	54.1101	49.1758	54.1101	0.908812	1.10034
Rps19-ps4	18	42252398	42252835	+	13.0688	54.0911	13.0688	54.0911	0.241607	4.13895
Cnot2	10	116485161	116581511	-	82.4706	53.9854	82.4706	53.9854	1.52765	0.654602
Tmed9	13	55593135	55597663	+	25.8719	53.9849	25.8719	53.9849	0.479244	2.08662
Lrrc40	3	158036662	158068478	+	61.2145	53.9443	61.2145	53.9443	1.13477	0.881234
Pycr2	1	180904274	180908087	+	139.376	53.8865	139.376	53.8865	2.58648	0.386626
Kpna6	4	129643980	129672767	-	104.26	53.8783	104.26	53.8783	1.9351	0.516768
2810403A07Rik	3	88685794	88712933	+	94.8699	53.772	94.8699	53.772	1.7643	0.566797
Tm2d2	8	25017211	25023259	+	39.9521	53.7207	39.9521	53.7207	0.7437	1.34463
Gosr2	11	103676849	103697898	-	79.0482	53.7143	79.0482	53.7143	1.47164	0.679514
Rpl37	15	5116613	5119140	+	62.4033	53.6155	62.4033	53.6155	1.1639	0.859178
Ttc39c	18	12599926	12737050	+	72.316	53.5658	72.316	53.5658	1.35004	0.740718
Gm16534	2	32050086	32064911	-	79.275	53.5558	79.275	53.5558	1.48023	0.67557
Mier2	10	79540245	79555199	-	68.4334	53.48	68.4334	53.48	1.27961	0.78149
Faf1	4	109676588	109963960	+	112.638	53.4717	112.638	53.4717	2.10651	0.47472
P4ha1	10	59323296	59373304	+	50.2375	53.4534	50.2375	53.4534	0.939839	1.06401
Smurf1	5	144876495	144965847	-	105.396	53.3798	105.396	53.3798	1.97446	0.506468
Mrpl54	10	81264713	81266934	-	190.661	53.354	190.661	53.354	3.57351	0.279837
Mtss1	15	58941244	59082026	-	25.9545	53.3423	25.9545	53.3423	0.486566	2.05522
Nars	18	64499665	64516557	-	26.1999	53.2433	26.1999	53.2433	0.492079	2.03219
5430411K18Rik	18	77938467	78035027	+	26.4861	53.1954	26.4861	53.1954	0.497902	2.00843
Vac14	8	110618638	110720396	+	126.143	53.157	126.143	53.157	2.37302	0.421404
Dapk3	10	81183007	81193197	+	77.7955	53.1439	77.7955	53.1439	1.46386	0.683124
Smoc2	17	14279506	14404790	+	29.881	53.082	29.881	53.082	0.562921	1.77645
Vwa2	19	56874249	56912078	+	14.6957	53.0415	14.6957	53.0415	0.27706	3.60933
Ppfia1	7	144476755	144553729	-	33.2309	53.0337	33.2309	53.0337	0.6266	1.59591
Sun1	5	139200637	139249840	+	39.6761	53.0293	39.6761	53.0293	0.748192	1.33655
Wdr47	3	108591279	108645719	+	25.3079	52.9858	25.3079	52.9858	0.477636	2.09365
Ppp1r15b	1	133131143	133139783	+	26.6274	52.8826	26.6274	52.8826	0.503519	1.98602
Ddx25	9	35541848	35558470	-	69.3646	52.8751	69.3646	52.8751	1.31186	0.762277
Lace1	10	42312585	42478565	-	59.3208	52.8698	59.3208	52.8698	1.12202	0.891254
Cds2	2	132263148	132312050	+	62.4917	52.8586	62.4917	52.8586	1.18224	0.84585
Vps25	11	101253707	101259549	+	17.1654	52.78	17.1654	52.78	0.325226	3.07478
Nip7	8	107056877	107060926	+	21.6299	52.737	21.6299	52.737	0.410147	2.43815
Hist1h2bm	13	21722098	21722478	+	81.5366	52.7074	81.5366	52.7074	1.54697	0.646426
Myo1c	11	75650504	75673910	+	53.2653	52.6636	53.2653	52.6636	1.01142	0.988705
Hif1a	12	73901375	73947530	+	72.5426	52.6344	72.5426	52.6344	1.37824	0.725565
Atp6v1d	12	78842989	78861638	-	15.5624	52.5893	15.5624	52.5893	0.295923	3.37925
Sh3gl1	17	56016753	56036637	-	114.719	52.5867	114.719	52.5867	2.18151	0.458397
Rpl41	10	128548114	128549305	-	88.2096	52.465	88.2096	52.465	1.6813	0.594777
Atp2c1	9	105403539	105521257	-	41.0085	52.409	41.0085	52.409	0.782472	1.278
1110037F02Rik	4	11485958	11550684	+	32.3918	52.393	32.3918	52.393	0.618247	1.61748
Tut1	19	8953850	8966207	+	25.3308	52.3907	25.3308	52.3907	0.483499	2.06826
Gbf1	19	46152509	46286510	+	52.7251	52.3708	52.7251	52.3708	1.00677	0.993278
Ms4a10	19	10962297	10974670	-	0.592387	52.1929	0.592387	52.1929	0.01135	88.1061
Serinc1	10	57515774	57532530	-	35.81	52.1911	35.81	52.1911	0.686133	1.45744
Incenp	19	9872297	9899533	-	30.682	52.1892	30.682	52.1892	0.587899	1.70097
Creb3	4	43562332	43567060	+	29.2797	52.1024	29.2797	52.1024	0.561965	1.77947
Kdelr2	5	143403820	143421900	+	87.4597	52.0941	87.4597	52.0941	1.67888	0.595636
Znfx1	2	167035793	167063015	-	55.3463	52.0558	55.3463	52.0558	1.06321	0.940546
Csrp1	1	135720061	135752232	+	86.7326	52.0057	86.7326	52.0057	1.66775	0.599609
Prdm4	10	85891970	85916945	-	55.7717	52.0029	55.7717	52.0029	1.07247	0.932424
Eif4b	15	102073773	102097172	+	138.705	51.9709	138.705	51.9709	2.66889	0.374688
Pdlim1	19	40222241	40271616	-	25.6459	51.9173	25.6459	51.9173	0.493976	2.02439
BC031353	9	74953053	75032468	+	28.0061	51.8997	28.0061	51.8997	0.539619	1.85316
Specc1l	10	75212073	75312399	+	35.2601	51.8929	35.2601	51.8929	0.679478	1.47172
Fam40a	3	107612532	107631710	-	67.9468	51.8692	67.9468	51.8692	1.30997	0.763379
Josd1	15	79674250	79687872	-	20.5782	51.8279	20.5782	51.8279	0.397049	2.51858
Acbd7	2	3336168	3340993	+	0	51.6882	0.0001	51.6882	1.93468e-06	516882
Iqgap3	3	88082051	88121048	+	78.2574	51.6554	78.2574	51.6554	1.51499	0.660071
Ep400	5	110664373	110770717	-	35.7135	51.6369	35.7135	51.6369	0.691628	1.44586
Bcl2l1	2	152780668	152831728	-	54.5334	51.6278	54.5334	51.6278	1.05628	0.94672
Eef1d	15	75894796	75909556	-	43.0416	51.5393	43.0416	51.5393	0.835122	1.19743
Atp5l	9	44913250	44920742	-	19.642	51.527	19.642	51.527	0.381198	2.62331
Rbm4	19	4784293	4793901	-	27.9292	51.521	27.9292	51.521	0.542095	1.8447
Anapc2	2	25272478	25285915	+	24.4238	51.5161	24.4238	51.5161	0.4741	2.10926
Ube2o	11	116537740	116581447	-	23.9161	51.4857	23.9161	51.4857	0.464519	2.15276
Cnot1	8	95719451	95807462	-	31.1803	51.4737	31.1803	51.4737	0.605753	1.65084
Vmac	17	56713932	56717699	-	0.403033	51.4017	0.403033	51.4017	0.00784085	127.537
Htra4	8	25025451	25038962	-	50.7767	51.3916	50.7767	51.3916	0.988036	1.01211
Mapre2	18	23752333	23893861	+	40.2122	51.3195	40.2122	51.3195	0.783566	1.27622
Wdfy2	14	62837690	62956886	+	20.4155	51.2783	20.4155	51.2783	0.398131	2.51174
Hpcal1	12	17690814	17791926	+	30.4269	51.1974	30.4269	51.1974	0.594306	1.68264
Rer1	4	155074110	155086382	-	96.8364	51.1855	96.8364	51.1855	1.89187	0.528577
Chchd1	14	20703027	20704417	+	178.808	51.1372	178.808	51.1372	3.49663	0.28599
Mrpl28	17	26123520	26126613	+	90.3299	51.1217	90.3299	51.1217	1.76696	0.565945
Ctsd	7	142371148	142388038	-	36.7085	51.1009	36.7085	51.1009	0.718354	1.39207
2300009A05Rik	9	63394447	63399244	-	8.70702	51.0333	8.70702	51.0333	0.170614	5.86117
Ppp2r5d	17	46682991	46705002	-	133.938	51.0112	133.938	51.0112	2.62566	0.380857
Gins4	8	23226610	23237668	-	78.0468	50.9883	78.0468	50.9883	1.53068	0.653304
Tube1	10	39134023	39151058	+	41.7571	50.9452	41.7571	50.9452	0.819647	1.22004
Mfrp	9	44101738	44109187	+	48.2393	50.9399	48.2393	50.9399	0.946986	1.05598
Med23	10	24869986	24913681	+	46.5896	50.9151	46.5896	50.9151	0.915046	1.09284
Ell	8	70539675	70592858	+	86.7077	50.8846	86.7077	50.8846	1.70401	0.586853
Mxd1	6	86647044	86669159	-	61.06	50.682	61.06	50.682	1.20477	0.830036
Snai3	8	122454206	122460692	-	125.224	50.6787	125.224	50.6787	2.47093	0.404705
Cnnm2	19	46761596	46878795	+	49.7846	50.6673	49.7846	50.6673	0.982579	1.01773
Zc3h4	7	16401196	16437694	+	34.4227	50.6357	34.4227	50.6357	0.679811	1.471
Tax1bp1	6	52713729	52766780	+	10.432	50.6146	10.432	50.6146	0.206107	4.85184
Dnalc4	15	79761453	79777849	-	92.145	50.5654	92.145	50.5654	1.82229	0.548759
Itprip	19	47894598	47919299	-	54.7636	50.5465	54.7636	50.5465	1.08343	0.922995
Sf3a1	11	4160350	4182541	+	63.1183	50.5205	63.1183	50.5205	1.24936	0.800408
Cd320	17	33843091	33849774	+	59.6693	50.4956	59.6693	50.4956	1.18167	0.846258
Acat1	9	53580522	53610382	-	78.0948	50.4738	78.0948	50.4738	1.54723	0.646315
Tdrd9	12	111971559	112068854	+	97.5025	50.4525	97.5025	50.4525	1.93256	0.517448
Sec16a	2	26409431	26445216	-	31.5916	50.4005	31.5916	50.4005	0.626812	1.59537
Timm44	8	4259731	4275913	-	8.9811	50.376	8.9811	50.376	0.178281	5.60912
Nup155	15	8109313	8159857	+	23.145	50.3728	23.145	50.3728	0.459474	2.1764
Arrdc2	8	70835155	70839720	-	60.0757	50.285	60.0757	50.285	1.1947	0.837027
Gm1587	14	77794823	77798864	-	36.2661	50.2352	36.2661	50.2352	0.721926	1.38518
Bckdhb	9	83925150	84124239	+	56.6096	50.2183	56.6096	50.2183	1.12727	0.887099
Ywhae	11	75732869	75765845	+	38.7014	50.184	38.7014	50.184	0.77119	1.2967
2003-09-01	15	82274935	82294442	+	68.2032	50.1803	68.2032	50.1803	1.35916	0.735748
Sqstm1	11	50199366	50210827	-	190.297	50.1756	190.297	50.1756	3.79262	0.26367
Tubg2	11	101155907	101161787	+	65.9539	50.1529	65.9539	50.1529	1.31506	0.760424
Slc20a1	2	129198764	129211616	+	31.8923	50.1273	31.8923	50.1273	0.636226	1.57177
Os9	10	127094259	127121160	-	105.961	50.117	105.961	50.117	2.11427	0.472976
Ak2	4	128991958	129011529	+	86.9694	50.048	86.9694	50.048	1.73772	0.575467
Psmd6	14	14112184	14120984	-	62.339	50.0426	62.339	50.0426	1.24572	0.802749
Kansl1	11	104333229	104468861	-	32.8361	50.0349	32.8361	50.0349	0.656264	1.52378
Cacna1h	17	25374285	25433783	-	48.5769	50.0238	48.5769	50.0238	0.971076	1.02979
Msh6	17	87975050	87990883	+	53.1984	50.014	53.1984	50.014	1.06367	0.940141
Kctd20	17	28951950	28969549	+	31.3802	49.8946	31.3802	49.8946	0.62893	1.59
Rhot1	11	80209019	80267907	+	36.5254	49.7971	36.5254	49.7971	0.733485	1.36336
Slc25a1	16	17925211	17928219	-	218.348	49.7893	218.348	49.7893	4.38545	0.228027
Anapc4	5	52834015	52867797	+	76.5941	49.7853	76.5941	49.7853	1.53849	0.649989
Ccbl2	3	142701051	142744910	+	5.95646	49.7128	5.95646	49.7128	0.119817	8.34604
Stard13	5	151037628	151233836	-	53.769	49.6589	53.769	49.6589	1.08277	0.92356
Lin37	7	30555441	30559838	-	129.699	49.6579	129.699	49.6579	2.61185	0.38287
Gtpbp1	15	79690895	79721478	+	102.852	49.6288	102.852	49.6288	2.07242	0.482527
Copg2	6	30747554	30896794	-	30.0779	49.6091	30.0779	49.6091	0.606298	1.64935
Usp9x	X	13071498	13173328	+	24.8417	49.6005	24.8417	49.6005	0.500835	1.99667
Kif5c	2	49619298	49774778	+	11.3158	49.5985	11.3158	49.5985	0.228148	4.38311
Gzf1	2	148681023	148692949	+	32.806	49.5672	32.806	49.5672	0.661849	1.51092
Ero1lb	13	12565883	12609526	+	24.9276	49.5513	24.9276	49.5513	0.503066	1.98781
Nde1	16	14163275	14192928	+	62.1598	49.5327	62.1598	49.5327	1.25492	0.796862
3110009E18Rik	1	120121187	120188189	+	34.1867	49.5317	34.1867	49.5317	0.690199	1.44886
Ndel1	11	68821434	68871858	-	33.8389	49.5056	33.8389	49.5056	0.683537	1.46298
Pacs2	12	113014508	113074401	+	56.4456	49.5047	56.4456	49.5047	1.14021	0.877033
Foxm1	6	128362967	128375893	+	58.5823	49.4863	58.5823	49.4863	1.18381	0.844731
Thoc5	11	4895320	4928867	+	115.151	49.4837	115.151	49.4837	2.32705	0.429728
Mcm4	16	15623897	15637400	-	47.6302	49.4508	47.6302	49.4508	0.963184	1.03822
Pfn2	3	57841895	57847564	-	18.6001	49.4453	18.6001	49.4453	0.376175	2.65834
Chmp7	14	69716979	69732570	-	26.0435	49.4299	26.0435	49.4299	0.526877	1.89798
Gm4294	12	12023043	12023657	+	15.4617	49.396	15.4617	49.396	0.313016	3.19473
Numb	12	83794034	83921934	-	27.7	49.3905	27.7	49.3905	0.560837	1.78305
Golga2	2	32287384	32307921	+	38.235	49.3836	38.235	49.3836	0.774245	1.29158
Mrpl4	9	21002737	21008835	+	80.2229	49.3709	80.2229	49.3709	1.6249	0.615421
St3gal3	4	117932154	118134914	-	60.4524	49.3241	60.4524	49.3241	1.22562	0.815916
Cstf1	2	172370681	172382448	+	246.587	49.2962	246.587	49.2962	5.00215	0.199914
Cdc20	4	118432901	118437352	-	39.3203	49.2568	39.3203	49.2568	0.798272	1.25271
Lman2	13	55343833	55362783	-	36.6997	49.1923	36.6997	49.1923	0.746045	1.3404
Cog4	8	110846600	110882227	+	88.1956	49.0866	88.1956	49.0866	1.79673	0.556566
Armc8	9	99478391	99568899	-	13.3542	49.0642	13.3542	49.0642	0.272178	3.67406
Wdr91	6	34880426	34910876	-	93.5503	49.0564	93.5503	49.0564	1.90699	0.524386
Hsp90ab1	17	45567775	45573271	-	81.1384	49.055	81.1384	49.055	1.65403	0.604584
Ganab	19	8898090	8916663	+	29.1547	49.0273	29.1547	49.0273	0.594662	1.68163
Syf2	4	134930898	134937548	+	43.1473	48.9142	43.1473	48.9142	0.882102	1.13366
Itm2c	1	85894281	85908675	+	80.2338	48.8725	80.2338	48.8725	1.6417	0.609126
Rps24	14	24490681	24496146	+	13.2291	48.7966	13.2291	48.7966	0.271106	3.68859
Ccdc142	6	83101617	83109939	+	144.153	48.7718	144.153	48.7718	2.95566	0.338334
Ppa1	10	61648552	61674168	+	59.2998	48.7376	59.2998	48.7376	1.21672	0.821884
Pnpo	11	96937825	96943986	-	44.2296	48.732	44.2296	48.732	0.907609	1.1018
Dcakd	11	102994047	103028333	-	107.269	48.715	107.269	48.715	2.20197	0.454139
Dctn2	10	127266262	127281959	+	91.6831	48.71	91.6831	48.71	1.88222	0.531287
Topbp1	9	103305215	103350432	+	24.9259	48.6928	24.9259	48.6928	0.511902	1.9535
Ppp2r5c	12	110485739	110583061	+	59.5952	48.6209	59.5952	48.6209	1.22571	0.815852
Tfe3	X	7762560	7775202	+	76.1643	48.6078	76.1643	48.6078	1.56692	0.638196
Tmem111	6	113514874	113531638	-	55.0262	48.602	55.0262	48.602	1.13218	0.883252
Cmas	6	142756686	142775714	+	9.00959	48.5636	9.00959	48.5636	0.185522	5.39021
Neo1	9	58874679	59036441	-	24.6838	48.5452	24.6838	48.5452	0.50847	1.96668
Arhgap28	17	67842713	68004120	-	47.0523	48.5212	47.0523	48.5212	0.969727	1.03122
Ncoa4	14	32159865	32179855	+	72.9742	48.5068	72.9742	48.5068	1.50441	0.664712
Rnf219	14	104477534	104522666	-	9.02001	48.4696	9.02001	48.4696	0.186096	5.37356
Rpl39l	16	10170226	10174911	+	121.595	48.4584	121.595	48.4584	2.50926	0.398524
Vil1	1	74409376	74435559	+	92.4917	48.4464	92.4917	48.4464	1.90916	0.523792
Wdr92	11	17182107	17233796	+	74.4537	48.296	74.4537	48.296	1.54161	0.648672
Gm16144	9	69477029	69479598	-	56.053	48.2704	56.053	48.2704	1.16123	0.861157
C230081A13Rik	9	56201131	56418050	-	37.7031	48.2602	37.7031	48.2602	0.781247	1.28001
Zfp28	7	6383318	6396633	+	29.8958	48.2499	29.8958	48.2499	0.619602	1.61394
Ociad1	5	73292794	73314077	+	45.518	48.2465	45.518	48.2465	0.943446	1.05994
Mbl2	19	30232928	30239685	+	98.9953	48.1959	98.9953	48.1959	2.05402	0.48685
Vps33b	7	80269649	80291579	+	19.3853	48.1684	19.3853	48.1684	0.402448	2.48479
Alg12	15	88805244	88819318	-	65.004	48.1641	65.004	48.1641	1.34964	0.74094
Pnldc1	17	12888902	12910000	-	42.8966	48.1139	42.8966	48.1139	0.891564	1.12162
Hps6	19	46003478	46006173	+	91.5848	48.1091	91.5848	48.1091	1.90369	0.525296
Rsl1d1	16	11192970	11203331	-	44.3603	48.0889	44.3603	48.0889	0.922465	1.08405
Srsf2	11	116849901	116853094	-	29.245	48.0813	29.245	48.0813	0.608241	1.64409
Copa	1	172082529	172122330	+	74.234	48.0594	74.234	48.0594	1.54463	0.647405
Anapc7	5	122421693	122444912	+	74.6823	48.0052	74.6823	48.0052	1.55571	0.642793
Gm505	8	124897886	124903813	+	38.5138	47.9952	38.5138	47.9952	0.802451	1.24618
Plekhj1	10	80796100	80798626	-	336.495	47.9668	336.495	47.9668	7.01517	0.142548
Gm20683	17	25834465	25841763	-	67.9186	47.8609	67.9186	47.8609	1.41908	0.704681
Lix1l	3	96601133	96625352	+	49.185	47.849	49.185	47.849	1.02792	0.972837
Mcm7	5	138164583	138172422	-	74.3894	47.8158	74.3894	47.8158	1.55575	0.642777
Psmd9	5	123228190	123250131	+	59.0681	47.7818	59.0681	47.7818	1.23621	0.808927
Tsn	1	118298517	118311132	-	188.504	47.7559	188.504	47.7559	3.94724	0.253342
Yif1b	7	29238329	29247593	+	190.889	47.7289	190.889	47.7289	3.99945	0.250034
Gpr180	14	118137127	118164232	+	182.858	47.7057	182.858	47.7057	3.83305	0.260889
2700049A03Rik	12	71136848	71243303	+	69.664	47.7015	69.664	47.7015	1.46042	0.684737
Ftsjd1	8	110217960	110224489	+	46.9933	47.6018	46.9933	47.6018	0.987218	1.01295
Gfer	17	24693191	24696156	-	164.943	47.5323	164.943	47.5323	3.47014	0.288173
Grhl1	12	24572287	24617391	+	93.6242	47.4843	93.6242	47.4843	1.97169	0.50718
Nln	13	104023439	104109614	-	19.213	47.461	19.213	47.461	0.404817	2.47025
Urod	4	116989965	116994413	-	93.0811	47.4601	93.0811	47.4601	1.96125	0.509879
Tada1	1	166379097	166393621	+	29.9881	47.3571	29.9881	47.3571	0.633233	1.5792
Zfp217	2	170108643	170148103	-	45.1888	47.3418	45.1888	47.3418	0.954522	1.04764
Pqbp1	X	7894519	7899269	-	31.313	47.3308	31.313	47.3308	0.661577	1.51154
Znhit2	19	6061192	6062470	+	84.3129	47.3264	84.3129	47.3264	1.78152	0.561319
Tank	2	61578585	61654171	+	1.59326	47.305	1.59326	47.305	0.0336805	29.6908
Taf1b	12	24498581	24558571	+	10.4478	47.3032	10.4478	47.3032	0.220868	4.52759
Morf4l2	X	136732942	136743690	-	16.5256	47.3012	16.5256	47.3012	0.349369	2.8623
A230103J11Rik	8	85053160	85060460	-	35.8866	47.2917	35.8866	47.2917	0.758836	1.31781
Hectd1	12	51743722	51829536	-	10.169	47.2835	10.169	47.2835	0.215064	4.64977
Mtx1	3	89209081	89227088	-	70.9399	47.2371	70.9399	47.2371	1.50178	0.665875
Rrnad1	3	87922601	87930717	-	30.5302	47.1009	30.5302	47.1009	0.648186	1.54277
Snrpd1	18	10617796	10628230	+	8.74836	46.9679	8.74836	46.9679	0.186263	5.36876
Whsc2	5	33896936	33936413	-	66.6911	46.9576	66.6911	46.9576	1.42024	0.704105
Slc24a3	2	145167754	145642166	+	44.088	46.9468	44.088	46.9468	0.939105	1.06484
Azin1	15	38487430	38519266	-	18.0201	46.9429	18.0201	46.9429	0.383873	2.60503
Ammecr1l	18	31759824	31784071	+	27.2601	46.918	27.2601	46.918	0.581016	1.72112
Aldh7a1	18	56509687	56572951	-	16.4052	46.9162	16.4052	46.9162	0.34967	2.85984
Dcaf5	12	80335847	80436601	-	40.5337	46.8912	40.5337	46.8912	0.86442	1.15685
AC125170.1	7	104949176	104950441	-	56.0878	46.8449	56.0878	46.8449	1.19731	0.835207
Ndufs1	1	63143596	63176822	-	6.94592	46.824	6.94592	46.824	0.148341	6.74122
Prpf6	2	181591868	181655660	+	32.2129	46.8201	32.2129	46.8201	0.688014	1.45346
Sec31a	5	100361650	100416234	-	93.5865	46.7773	93.5865	46.7773	2.00068	0.499829
C86695	8	21958714	21964303	+	114.897	46.7732	114.897	46.7732	2.45647	0.407088
Gm10553	1	85100164	85100535	+	40.296	46.7705	40.296	46.7705	0.861568	1.16067
Abcb10	8	123952459	123983122	-	5.73022	46.7683	5.73022	46.7683	0.122523	8.1617
Sh3bp2	5	34525838	34563638	+	44.5776	46.7617	44.5776	46.7617	0.953293	1.049
Polr1e	4	45018583	45036565	+	84.6076	46.7425	84.6076	46.7425	1.81008	0.552461
Mmadhc	2	50279881	50296801	-	47.8091	46.6947	47.8091	46.6947	1.02387	0.97669
Fgd1	X	151046150	151089521	+	38.8638	46.666	38.8638	46.666	0.832806	1.20076
Lpcat4	2	112239468	112247111	+	3.59788	46.6391	3.59788	46.6391	0.0771429	12.963
Cdc42se1	3	95228732	95236409	+	62.3371	46.6305	62.3371	46.6305	1.33683	0.748036
Pkp4	2	59160850	59355208	+	23.0205	46.6279	23.0205	46.6279	0.493708	2.02549
Fbxw4	19	45578254	45660312	-	139.98	46.6126	139.98	46.6126	3.00305	0.332994
Gm13990	2	116848099	116877168	-	109.15	46.6125	109.15	46.6125	2.34164	0.427051
Klhl13	X	23219271	23365082	-	40.7437	46.4813	40.7437	46.4813	0.876563	1.14082
Mael	1	166201385	166238744	-	267.89	46.4149	267.89	46.4149	5.77165	0.173261
Bcl2l13	6	120836230	120892842	+	41.2135	46.4084	41.2135	46.4084	0.888062	1.12605
Ppap2a	13	112800894	112867881	+	25.5581	46.3602	25.5581	46.3602	0.551294	1.81392
Higd1c	15	100364542	100383964	+	40.7713	46.3434	40.7713	46.3434	0.879765	1.13667
9230110C19Rik	9	8021672	8042823	-	49.7506	46.3242	49.7506	46.3242	1.07396	0.931129
Ttll3	6	113389260	113414583	+	18.5546	46.3156	18.5546	46.3156	0.400613	2.49617
Nfrkb	9	31386192	31421333	+	39.5564	46.3153	39.5564	46.3153	0.854068	1.17087
Slc39a6	18	24579881	24603817	-	51.1786	46.2908	51.1786	46.2908	1.10559	0.904496
Nubp2	17	24882611	24886350	-	113.487	46.2701	113.487	46.2701	2.4527	0.407713
Rpl18a	8	70894722	70897443	-	62.1047	46.2687	62.1047	46.2687	1.34226	0.745011
Nedd4l	18	64887756	65217826	+	65.9295	46.2568	65.9295	46.2568	1.42529	0.701611
Tbl3	17	24697949	24707660	-	73.217	46.1662	73.217	46.1662	1.58594	0.63054
Ilf3	9	21368019	21405361	+	47.2971	46.114	47.2971	46.114	1.02566	0.974986
Pskh1	8	105900441	105931778	+	60.5679	46.1037	60.5679	46.1037	1.31373	0.761191
Fam116a	14	26579578	26633394	+	38.4327	46.0849	38.4327	46.0849	0.833955	1.19911
Tubb2b	13	34127008	34130354	-	85.6984	46.0718	85.6984	46.0718	1.8601	0.537604
Stxbp2	8	3630955	3643644	+	57.6862	46.0704	57.6862	46.0704	1.25213	0.798638
2810407C02Rik	3	58576636	58593133	+	21.1825	46.0571	21.1825	46.0571	0.459917	2.1743
Ctnnd1	2	84600071	84650765	-	53.0688	46.0518	53.0688	46.0518	1.15237	0.867775
Btf3	13	98309896	98317006	-	127.749	46.0493	127.749	46.0493	2.77418	0.360466
Spcs1	14	30999826	31001672	-	50.5615	46.0132	50.5615	46.0132	1.09885	0.910043
Slc3a2	19	8706882	8723369	-	36.7213	45.9741	36.7213	45.9741	0.798739	1.25197
Uqcrc2	7	120635176	120659478	+	90.522	45.971	90.522	45.971	1.96911	0.507843
Gpr137	19	6938069	6942450	-	62.1746	45.9618	62.1746	45.9618	1.35275	0.739237
Fhod3	18	24709445	25133500	+	65.935	45.9314	65.935	45.9314	1.43551	0.696616
Agk	6	40325478	40396762	+	75.3616	45.8904	75.3616	45.8904	1.64221	0.608936
Mlxip	5	123394798	123457932	+	21.1246	45.8198	21.1246	45.8198	0.461036	2.16903
Ing5	1	93803965	93822101	+	21.4201	45.8075	21.4201	45.8075	0.467612	2.13852
Tomt	7	101898373	101906359	-	21.4957	45.8048	21.4957	45.8048	0.469288	2.13089
Xab2	8	3608421	3621316	-	97.9313	45.747	97.9313	45.747	2.14071	0.467134
Thada	17	84190056	84466196	-	17.8255	45.7385	17.8255	45.7385	0.389727	2.5659
Ccnd3	17	47505051	47599683	+	35.6517	45.7072	35.6517	45.7072	0.780003	1.28205
Dus2l	8	105991337	106053840	+	29.8681	45.6515	29.8681	45.6515	0.654262	1.52844
Timeless	10	128232065	128252941	+	44.3137	45.6325	44.3137	45.6325	0.9711	1.02976
[truncated: 12,289 more rows]

## Sheet: Table S2, Sheet 1
Supplementary dataset S2 - GSEA according to FPKM in P dataset
	Enriched gene categories of the most abundant polysome-bound mRNAs. Categories with P value less than 0.01 are shown. Analysis were done using GEne SeT AnaLysis Toolkit (http://webgestalt.org/option.php). Categories with negative enrichment score are highlighted in blue.
	Molecular function
geneset	description	link	Size	leading Edge Number	Enrichment Score	Normalized enrichment score	P Value	FDR	leading Edge Gene ID	leading Edge Gene name
GO:0070003	threonine-type peptidase activity	http://amigo.geneontology.org/amigo/term/GO:0070003	15	9	0.661581	1.90934	0	0.0263157	26443;26445;19177;19166;19172;26440;19170;26442;19175	Psma2;Psmb1;Psmb4;Psmb6;Psmb7;Psma1;Psma5;Psma6;Psmb2
GO:0016675	oxidoreductase activity, acting on a heme group of donors	http://amigo.geneontology.org/amigo/term/GO:0016675	16	10	0.617764	1.79045	0.00103306	0.0711714	12857;12866;17992;20463;110323;12862;12858;18984;12864;70383	Cox6b1;Cox4i1;Cox5a;Cox6a2;Cox6c;Cox7a2;Ndufa4;Por;Cox7a2l;Cox10
GO:0003727	single-stranded RNA binding	http://amigo.geneontology.org/amigo/term/GO:0003727	47	20	0.457575	1.57009	0.002	0.333358	69241;381404;22384;67710;320209;51812;74142;192170;12785;15381;232164;53319;382035;368204;13205;67010;67869;12696;22185;75705	Cirbp;Cnbp;Ddx3x;Hnrnpc;Eif4a3;U2af2;Eif4h;Paip2b;Ddx11;Khdc1a;Pabpc1l;Pabpn1l;Mcrs1;Nxf1;Rbm7;Polr2g;Paip2;Polr2d;Lonp1;Eif4b
GO:0008135	translation factor activity, RNA binding	http://amigo.geneontology.org/amigo/term/GO:0008135	69	39	0.416512	1.46836	0.002	0.337061	73830;13627;223691;55944;16418;22384;13629;13631;209354;218268;56347;12877;13667;68135;13681;13684;217715;68969;276770;66892;76366;67160;14853;13682;53356;13690;75705;66656;14904;28030;66143;16865;56055;69860;225363;233870;98221;80283;65967	Cpeb1;Eef1a1;Eef2;Eef2k;Eif2b4;Eif4a1;Eif4a2;Eif4e;Eif4g2;Gspt2;Gtpbp1;Eif6;Eif2d;Eif2b1;Eif2b2;Eif4e1b;Eif3l;Eif4h;Etf1;Tufm;Eif5a;Gfm1;Eif3g;Eif3d;Gtpbp2;Eif3c;Eefsec;Eef1e1;Eef1d;Eif4e3;Eef1g;Eif3h;Eif1b;Eif1ad;Eif3k;Eif4b;Mtif3;Abtb1;Eif3m
GO:0005200	structural constituent of cytoskeleton	http://amigo.geneontology.org/amigo/term/GO:0005200	36	16	0.501909	1.65283	0.00200401	0.175001	227613;22152;22151;67951;22146;22144;22154;22145;22143;68089;11465;56378;76709;22142;74117;74237	Actg1;Tuba1a;Tuba1b;Tuba3a;Tuba4a;Tuba1c;Tubb2a;Tubb3;Tubb5;Tubb4b;Arpc3;Tubb6;Arpc4;Actr3;Tubgcp2;Arpc2
GO:0015002	heme-copper terminal oxidase activity	http://amigo.geneontology.org/amigo/term/GO:0015002	15	9	0.603333	1.72579	0.00417537	0.100078	12857;12866;17992;20463;110323;12862;12858;12864;70383	Cox6b1;Cox4i1;Cox5a;Cox6a2;Cox6c;Cox7a2;Ndufa4;Cox7a2l;Cox10
GO:0019843	rRNA binding	http://amigo.geneontology.org/amigo/term/GO:0019843	46	30	0.42399	1.4536	0.00800801	0.355134	56040;14791;13629;20102;20044;68052;11837;30841;27207;66258;20103;27050;27993;100503670;26961;12696;71986;380601;69902;50529;235036;20084;66711;27367;215193;69956;70285;56200;19285;102462	Rpl5;Imp3;Rplp0;Cirbp;Eef2;Emg1;Ptrf;Rps14;Rps18;Rps4x;Rps5;Diexf;Ppan;Rpl8;Rps3;Rps11;Rpl3;Imp4;Kdm2b;Fastkd5;Mrps7;Rplp1;Ddx21;Mrps17;Sbds;Rps13;Mrto4;Ptcd3;Rpf1;Ddx28
	Biological Process
geneset	description	link	Size	leading Edge Number	Enrichment Score	Normalized enrichment score	P Value	FDR	leading Edge Gene ID	leading Edge Gene name
GO:0034113	heterotypic cell-cell adhesion	http://amigo.geneontology.org/amigo/term/GO:0034113	12	12	-0.47823	-1.87382	0	0.0396108	16416;13506;216033;14251;16412;16480;16414;319504;269116;14538;12162;16410	Bmp7;Dsc2;Flot1;Gcnt2;Itgav;Itgb1;Itgb2;Itgb3;Jup;Ctnna3;Nfasc;Nrcam
GO:0007292	female gamete generation	http://amigo.geneontology.org/amigo/term/GO:0007292	47	18	0.537468	1.82505	0	0.167983	14566;22788;328440;100535;268697;381404;381759;51792;20878;13164;56484;12316;15078;54611;12387;18291;18292;12531	Oas1d;Aspm;Ctnnb1;Cdc25b;Dazl;Gdf9;H3f3a;Nobox;Sebox;Aurka;Zp3;Ccnb1;Npm2;Pabpc1l;Wee2;Ppp2r1a;Pde3a;Foxo3
GO:0006818	hydrogen transport	http://amigo.geneontology.org/amigo/term/GO:0006818	71	41	0.450477	1.61061	0	0.340391	12857;22232;66576;11928;12866;11973;114143;11946;17992;11949;21871;11974;66144;11947;20463;66594;11972;57816;57423;67126;110323;28080;67942;66335;12862;12858;12864;11966;66290;70383;73834;27425;57320;228033;18174;74096;20544;26941;67843;105243;71679	Slc9a3;Cox6b1;Atp6v0b;Atp1a1;Atp5a1;Atp5b;Atp5c1;Atp6v1b2;Atp6v0d1;Atp6v1e1;Atp6v0e;Cox4i1;Cox5a;Cox6a2;Cox6c;Cox7a2;Ndufa4;Slc11a2;Cox7a2l;Slc9a1;Atp6v0a2;Slc35a2;Atp5g3;Slc9a3r1;Atp5l;Atp5o;Park7;Atp5j2;Tesc;Atp6v1f;Atp6v1g1;Atp6v1c1;Uqcrh;Uqcr11;Atp5e;Slc35a4;Atp5g2;Cox10;Atp5h;Atp6v1d;Hvcn1
GO:0071166	ribonucleoprotein complex localization	http://amigo.geneontology.org/amigo/term/GO:0071166	55	28	0.461142	1.60642	0.001	0.31321	69241;16418;20054;445007;19384;268420;13680;53319;227720;71805;18226;53817;16785;74412;103468;19069;386612;276770;68278;73826;30959;170762;107829;234069;68988;64930;70579;20422	Nup107;Thoc5;Ddx19a;Eif6;Rpsa;Nup155;Nup62;Nup88;Ran;Rps15;Shfm1;Nup214;Pcid2;Alkbh5;Eif5a;Ddx25;Thoc6;Nup85;Nxf1;Ddx39b;Tsc1;Ddx39;Prpf31;Polr2d;Zc3h11a;Nup93;Poldip3;Gle1
GO:0016052	carbohydrate catabolic process	http://amigo.geneontology.org/amigo/term/GO:0016052	55	21	0.448072	1.55099	0.002	0.339899	12183;16418;56727;14121;18746;11674;19045;53893;11474;58810;108155;52331;319625;75731;14751;72141;21991;18655;14387;232449;15251	Ogt;Actn3;Aldoa;Bpgm;Fbp1;Gaa;Gpi1;Hif1a;Eif6;Pgk1;Pkm;Ppp1ca;Tpi1;Dera;Galm;Stbd1;Nudt5;Miox;Akr1a1;Adpgk;Idnk
GO:0008037	cell recognition	http://amigo.geneontology.org/amigo/term/GO:0008037	34	12	0.474502	1.54337	0.00603622	0.337257	22788;22787;215095;14129;12465;12461;12468;12462;68097;12469;22141;74383	Cct2;Cct3;Cct5;Cct7;Cct8;Fcgr1;Astl;Tub;Zp2;Zp3;Dynll2;Ubap2l
GO:0034394	protein localization to cell surface	http://amigo.geneontology.org/amigo/term/GO:0034394	26	14	0.490631	1.55815	0.00604839	0.37316	30931;22258;12550;230514;12387;333433;52055;75788;107338;15516;99237;22330;11845;13731	Gbf1;Arf6;Ctnnb1;Cdh1;Emp2;Hsp90ab1;Usp4;Vcl;Leprot;Tor1a;Gpd1l;Rab11fip5;Smurf1;Tm9sf4
GO:0051156	glucose 6-phosphate metabolic process	http://amigo.geneontology.org/amigo/term/GO:0051156	10	5	0.625112	1.6334	0.0130011	0.369828	12183;14381;21351;14751;21991	Bpgm;G6pdx;Gpi1;Taldo1;Tpi1
	KEGG Pathways
geneset	description	link	Size	leading Edge Number	Enrichment Score	Normalized enrichment score	P Value	FDR	leading Edge Gene ID	leading Edge Gene name
mmu00010	Glycolysis / Gluconeogenesis - Mus musculus (mouse)	http://www.kegg.jp/kegg-bin/show_pathway?mmu00010	30	15	0.567821	1.83782	0	0.0966312	16832;12183;14121;18746;11674;58810;56752;68263;11669;319625;11671;14751;72141;21991;18655	Aldh2;Aldh3a2;Aldoa;Bpgm;Fbp1;Gpi1;Ldhb;Pgk1;Pkm;Tpi1;Galm;Aldh9a1;Akr1a1;Pdhb;Adpgk
mmu00190	Oxidative phosphorylation - Mus musculus (mouse)	http://www.kegg.jp/kegg-bin/show_pathway?mmu00190	89	43	0.45548	1.65457	0	0.116435	12857;66576;12866;11973;230075;66108;114143;11946;17992;11949;21871;12859;11974;66144;66925;226646;11947;20463;66594;11972;104130;17995;225887;57423;67126;110323;28080;67942;76429;66335;12862;12858;12864;11966;66290;66052;70383;73834;27425;67895;227197;67003;68375	Ndufb11;Cox6b1;Atp6v0b;Atp5a1;Atp5b;Atp5c1;Atp6v1b2;Atp6v0d1;Atp6v1e1;Atp6v0e;Cox4i1;Cox5a;Cox5b;Cox6a2;Cox6c;Cox7a2;Ndufa4;Ndufv1;Cox7a2l;Atp6v0a2;Ndufs8;Ndufs2;Ndufs1;Ndufb6;Atp5l;Atp5o;Atp5j2;Sdhc;Ndufa9;Atp6v1f;Atp6v1g1;Atp6v1c1;Uqcrh;Uqcr11;Sdhd;Uqcrc2;Atp5e;Ppa1;Atp5g2;Ndufa8;Cox10;Atp6v1d;Lhpp
mmu04110	Cell cycle - Mus musculus (mouse)	http://www.kegg.jp/kegg-bin/show_pathway?mmu04110	98	57	0.450247	1.63899	0	0.121875	21402;12236;268697;30939;26429;17218;381759;18817;17127;12237;21781;56438;26965;71890;105988;12442;17128;104394;22628;12534;59008;17219;22137;12544;66156;13559;17222;17216;12531;17126;12428;12530;99152;22627;52206;17217;107995;56317;17220;12445;23834;56452;13555;56150;22630;22631;18538;242705;69010;17215;19357;12649;245000;19650;18392;21808;26428	E2f4;Espl1;Cdc20;Bub1b;Bub3;Ccna2;Ccnb2;Ccnd3;Cdc25a;Cdc25b;Cdk1;Cdc45;Chek1;E2f1;E2f5;Smad2;Smad3;Smad4;Mcm3;Mcm2;Mcm4;Mcm5;Mcm6;Mcm7;Anapc1;Orc1;Pcna;Plk1;Rad21;Rbl1;Skp1a;Tfdp1;Tgfb2;Ttk;Ywhae;Ywhag;Ywhaq;Ywhaz;Cdc6;E2f2;Atr;Orc4;Orc5;Ccnb1;Cul1;Pttg1;Wee2;Anapc4;Mad2l1;Anapc7;Rbx1;Orc6;Anapc5;Anapc11;Anapc13;Mad2l2;Anapc2
mmu04114	Oocyte meiosis - Mus musculus (mouse)	http://www.kegg.jp/kegg-bin/show_pathway?mmu04114	83	43	0.464574	1.67924	0	0.124426	21402;17451;268697;30939;51792;18817;12877;56438;26417;26965;20878;12325;19045;71890;105988;12234;12442;12314;22628;12534;59008;12313;66156;17222;11515;16001;26395;26413;19047;99152;21770;22627;52206;107995;26931;56317;56150;22630;22631;11512;78803;19052;16438	Espl1;Cdc20;Adcy6;Adcy9;Btrc;Calm1;Calm2;Camk2g;Ccnb2;Cdk1;Cpeb1;Igf1r;Itpr1;Anapc1;Mos;Plk1;Ppp1ca;Ppp1cc;Ppp2ca;Aurka;Skp1a;Ppp2r5d;Ywhae;Ywhag;Ywhaq;Ywhaz;Map2k1;Mapk1;Mapk3;Ccnb1;Ppp2r5c;Cul1;Pttg1;Ppp2r1a;Anapc4;Mad2l1;Anapc7;Rbx1;Anapc5;Anapc11;Mad2l2;Fbxo43;Anapc2
mmu03050	Proteasome - Mus musculus (mouse)	http://www.kegg.jp/kegg-bin/show_pathway?mmu03050	36	24	0.483207	1.58628	0.002002	0.173538	26443;26445;19177;19166;19172;26440;57296;19192;19170;23996;19184;19185;26442;21762;19175;228769;66413;66997;19179;103554;20422;19182;19173;66537	Psme4;Psma2;Psmb1;Psmb4;Psmb5;Psmb6;Psmb7;Psmc1;Psmc3;Psmc5;Psmd4;Psme3;Shfm1;Psmd2;Psmf1;Psmc4;Psma1;Psma5;Psma6;Psmb2;Psmd8;Psmd6;Pomp;Psmd12
mmu04710	Circadian rhythm - Mus musculus (mouse)	http://www.kegg.jp/kegg-bin/show_pathway?mmu04710	22	11	0.54535	1.68604	0.0020284	0.146765	21402;56438;26965;12234;19082;11865;19079;18628;27373;12952;20893	Arntl;Btrc;Cry1;Per3;Prkab1;Prkag1;Bhlhe40;Skp1a;Cul1;Csnk1e;Rbx1
mmu04966	Collecting duct acid secretion - Mus musculus (mouse)	http://www.kegg.jp/kegg-bin/show_pathway?mmu04966	14	9	0.600677	1.70078	0.00315457	0.156428	11973;21871;11974;66144;11972;66335;11966;66290;73834	Atp6v1b2;Atp6v0d1;Atp6v1e1;Atp6v0e;Atp6v0a2;Atp6v1f;Atp6v1g1;Atp6v1c1;Atp6v1d
mmu00561	Glycerolipid metabolism - Mus musculus (mouse)	http://www.kegg.jp/kegg-bin/show_pathway?mmu00561	27	15	0.493811	1.55725	0.00807265	0.209941	11677;116939;67512;58810;56752;11669;227333;11671;64898;67216;110695;69923;225010;14187;104418	Dgkz;Aldh7a1;Aldh2;Aldh3a2;Akr1b3;Pnpla3;Akr1b8;Lclat1;Dgkd;Aldh9a1;Akr1a1;Lpin2;Mboat2;Agpat2;Agk
mmu00250	Alanine, aspartate and glutamate metabolism - Mus musculus (mouse)	http://www.kegg.jp/kegg-bin/show_pathway?mmu00250	15	9	0.567592	1.61102	0.0103199	0.146137	212647;194237;108653;11564;14718;52633;14719;11566;14661	Rimklb;Adsl;Adss;Glud1;Got1;Got2;Rimkla;Aldh4a1;Nit2
mmu00053	Ascorbate and aldarate metabolism - Mus musculus (mouse)	http://www.kegg.jp/kegg-bin/show_pathway?mmu00053	7	6	0.688998	1.65623	0.0125858	0.133573	56727;19733;56752;11669;11671;110695	Aldh7a1;Aldh2;Aldh3a2;Rgn;Miox;Aldh9a1
mmu04977	Vitamin digestion and absorption - Mus musculus (mouse)	http://www.kegg.jp/kegg-bin/show_pathway?mmu04977	8	6	-0.40908	-1.33508	0.0761905	0.472545	20778;26363;21452;245532;17250;20509	Abcc1;Slc19a1;Scarb1;Tcn2;Awat2;Btd
mmu00604	Glycosphingolipid biosynthesis - ganglio series - Mus musculus (mouse)	http://www.kegg.jp/kegg-bin/show_pathway?mmu00604	5	3	-0.563551	-1.40806	0.0838323	0.497469	11416;20454;20449	Slc33a1;St8sia1;St3gal5
	Cellular component
geneset	description	link	Size	leading Edge Number	Enrichment Score	Normalized enrichment score	P Value	FDR	leading Edge Gene ID	leading Edge Gene name
GO:0016469	proton-transporting two-sector ATPase complex	http://amigo.geneontology.org/amigo/term/GO:0016469	32	21	0.55601	1.81151	0	0.0270719	11973;114143;11946;11949;21871;70257;11974;66144;11947;11972;57423;67126;28080;67942;66335;11966;66290;73834;27425;66477;228033	Atp6v0b;Atp5a1;Atp5b;Atp5c1;Atp6v1b2;Atp6v0d1;Atp6v1e1;Atp6v0e;Atp6v0a2;Atp5g3;Atp5l;Atp5o;Atp5j2;Atp6v1f;Atp6v1g1;Atp6v1c1;Usmg5;Atp5e;Atp5g2;2010107E04Rik;Atp6v1d
GO:0043209	myelin sheath	http://amigo.geneontology.org/amigo/term/GO:0043209	130	56	0.459636	1.71741	0	0.0515977	16832;22223;227613;21672;13627;18477;11928;54130;12465;19684;20655;12709;12550;17449;11677;11946;11949;18746;22187;17448;11674;22143;78920;11757;15481;22190;11947;22628;20867;18673;12461;67834;11465;22388;23969;18195;12462;22186;11740;12540;28080;23980;22142;11461;14569;14751;11429;12858;67300;14719;18759;11966;15519;15526;16897;14688	Aco2;Actb;Actg1;Aldoa;Akr1b3;Slc25a5;Prdx3;Atp1a1;Atp5a1;Atp5b;Atp5c1;Atp6v1b2;Cct2;Cct3;Cct5;Cdc42;Cdh1;Ckb;Cox5a;Eef1a1;Gdi2;Gnb1;Got2;Gpi1;Hspa8;Hsp90aa1;Hspa9;Ldhb;Llgl1;Mdh2;Mdh1;Nsf;Prdx1;Phb;Pkm;Prkci;Rdx;Sod1;Stip1;Prdx2;Tuba1a;Tuba1b;Uba52;Ubb;Ubc;Uchl1;Wdr1;Ywhag;Tubb4b;Pacsin1;Pebp1;Atp5o;Actr1a;Cltc;Idh3a;Dlst
GO:0030055	cell-substrate junction	http://amigo.geneontology.org/amigo/term/GO:0030055	245	139	0.369119	1.42901	0	0.208507	68520;20969;20102;18453;20054;19684;110033;23970;11840;20044;12550;12927;26417;68052;21871;67891;11837;11518;20090;12317;24066;56692;68481;15481;27207;12215;227720;71994;67097;22628;12387;20103;18521;20085;27050;100503670;16004;11465;19035;13430;12282;19989;16202;71819;19353;26395;12540;20115;12631;56378;76709;11749;66922;14107;11461;14569;286940;26961;74192;74117;67300;223870;26413;12385;19047;1…	Rpl5;Tspan9;Actn1;Kif22;Hmga1-rs1;Actb;Rpl31;Actg1;Adam17;Add1;Anxa5;Anxa6;Rplp0;Arf1;Arf6;Rhoa;Bsg;Hyou1;Calr;Cap1;Ctnna1;Ctnnb1;Ccnd3;Cd151;Cd9;Cdc42;Cdh1;Cfl1;Bcar1;Csrp1;Dag1;Dnm2;Fat1;Fhl1;Flii;Flot2;Gdi2;Gna12;Gna13;Grk5;Pdia3;Hspa5;Hnrnpk;Hspa8;Hspb1;Hspa9;Igf2r;Ilk;Itga6;Limk1;Lrp1;Nrap;Numb;P4hb;Pabpc1;Pcbp2;Pdcd6ip;Pdpk1;Pip5k1a;Ppib;Ppp1cc;Rac1;Rdx;Rpl19;Rpl22;Rpl37a;Rpl6;Rpl7;Rps14;Rp…
GO:0035770	ribonucleoprotein granule	http://amigo.geneontology.org/amigo/term/GO:0035770	111	70	0.39404	1.45076	0.001	0.184484	69241;75901;20102;67710;23897;26443;12877;19166;83561;22608;67678;11837;22154;234699;13684;52502;208198;378430;13205;11865;103135;19704;83557;19353;12540;22142;11461;214575;74203;213541;12696;18983;71986;19943;72068;30959;19653;234594;74691;18412;54633;98558;380601;70640;67207;230721;217980;15499;233871;67070;19182;16589;22218;29806;68011;20595;12753;14359;72587;80913;68564;18458;80912;50783;7406…	Pan2;Actb;Rplp0;Arntl;Cdc42;Cirbp;Clock;Cpeb1;Ddx3x;Eif4e;Fxr1;Hsf1;Uhmk1;Sqstm1;Pabpc1;Cnot7;Psma2;Psmc3;Rac1;Rbm4;Upf1;Rpl28;Rpl6;Rps4x;Smn1;Btbd2;Stau1;Ythdf2;Tdrd5;Larp4b;Tuba1a;Tubb5;Sumo1;Ybx1;Pabpc4;Cnot3;Atxn2l;Cnot1;Edc4;Hax1;Psma6;Limd1;Iqgap1;Ddx25;Nanos2;Fastkd5;Lsm4;Carhsp1;Pqbp1;Trim71;Lsm14a;Lsm1;Lsm3;Polr2g;Snrpg;Nufip2;Polr2d;Dcp2;Ddx28;Cnot2;Pan3;Asz1;Eif4enif1;Tdrd9;Dcp1a;Pum1;…
GO:0005874	microtubule	http://amigo.geneontology.org/amigo/term/GO:0005874	234	NA	0.336461	1.29796	0.003	0.214337	NA	NA
GO:0000151	ubiquitin ligase complex	http://amigo.geneontology.org/amigo/term/GO:0000151	184	NA	0.340174	1.29487	0.005	0.214584	NA	NA
GO:0048770	pigment granule	http://amigo.geneontology.org/amigo/term/GO:0048770	73	40	0.41227	1.45145	0.006	0.203761	18477;18453;13830;16783;19384;15481;12215;245886;72433;11891;19349;12304;19035;19353;21823;11749;67300;20525;11966;12321;15519;77407;13033;22627;15516;14376;17254;56382;103963;245049;13030;22631;13002;19345;20333;22027;67844;11933;12330;56463	Rpn1;Anxa6;Rab27a;Atp1b3;Atp6v1b2;Bsg;Pdia4;Calu;Canx;Dnajc5;Ctsb;Ctsd;Stom;Ganab;Hspa8;Hsp90ab1;Hsp90aa1;Lamp1;Slc3a2;P4hb;Prdx1;Ppib;Rab5c;Rab7;Rac1;Ran;Sec22b;Slc2a1;Th;Hsp90b1;Ywhae;Ywhaz;Myrip;Ankrd27;Rab9;Snd1;Cltc;Rab32;Rab38;Rab35
GO:0060076	excitatory synapse	http://amigo.geneontology.org/amigo/term/GO:0060076	8	8	-0.596095	-1.92955	0.0078125	0.00350996	192167;14183;192198;20979;229521;245537;107065;216227	Lrrtm2;Fgfr2;Nlgn1;Lrrc4;Syt1;Slc17a8;Syt11;Nlgn3
GO:0044455	mitochondrial membrane part	http://amigo.geneontology.org/amigo/term/GO:0044455	118	NA	0.35327	1.30424	0.011	0.215855	NA	NA
GO:0031970	organelle envelope lumen	http://amigo.geneontology.org/amigo/term/GO:0031970	56	NA	0.387735	1.3472	0.028	0.211539	NA	NA
GO:0016592	mediator complex	http://amigo.geneontology.org/amigo/term/GO:0016592	29	NA	0.419048	1.35238	0.0674044	0.210772	NA	NA

## Sheet: Table S2, Sheet 2
Supplementary dataset S2 - GSEA according to P/NP ratio
	Categories with P value less than 0.01 are shown. Analysis were done using GEne SeT AnaLysis Toolkit (http://webgestalt.org/option.php).
	Gene categories with positive enrichment score are enriched in the P samples (polysomes), negative enrichment score indicates an enrichment in the NP samples (non-polysomal part of the polysome profile, highlighted in blue).
	Molecular function
geneset	description	link	Size	leading Edge Number	Enrichment Score	Normalized enrichment score	P Value	FDR	leading Edge Gene ID	leading Edge Gene name
GO:0035035	histone acetyltransferase binding	http://amigo.geneontology.org/amigo/term/GO:0035035	18	8	-0.615196	-1.70073	0.00848656	0.523215	17764;11785;192197;12608;17684;64383;20371;12912	Apbb1;Cebpb;Creb1;Cited2;Mtf1;Bcas3;Foxp3;Sirt2
GO:1901505	carbohydrate derivative transporter activity	http://amigo.geneontology.org/amigo/term/GO:1901505	11	3	0.583514	1.64829	0.0245902	0.429805	22232;434203;73836	Slc35a2;Slc28a1;Slc35b2
GO:0016675	oxidoreductase activity, acting on a heme group of donors	http://amigo.geneontology.org/amigo/term/GO:0016675	16	8	0.527379	1.59873	0.0322581	0.436188	17992;12861;12864;12862;12868;12866;18984;12867	Cox6a1;Cox6a2;Cox6c;Cox7a2;Cox7c;Cox8a;Ndufa4;Por
GO:0042813	Wnt-activated receptor activity	http://amigo.geneontology.org/amigo/term/GO:0042813	9	3	0.650688	1.67601	0.0356164	0.522989	14369;20187;269831	Fzd7;Ryk;Tspan12
GO:0016614	oxidoreductase activity, acting on CH-OH group of donors	http://amigo.geneontology.org/amigo/term/GO:0016614	63	19	0.31983	1.35879	0.05	0.685217	26876;68631;16832;23918;11671;69568;14104;15488;17449;70750;77974;58875;100198;231086;67834;109857;18194;333433;27973	H6pd;Cbr3;Aldh3a2;Fasn;Hsd17b4;Ldhb;Mdh1;Nsdhl;Hadhb;Impdh2;Adh4;Vkorc1;Gpd1l;Hibadh;Idh3a;Cryl1;Vkorc1l1;Kdsr;Rdh12
GO:0015002	heme-copper terminal oxidase activity	http://amigo.geneontology.org/amigo/term/GO:0015002	15	7	0.503162	1.51215	0.053125	0.48983	17992;12861;12864;12862;12868;12866;12867	Cox6a1;Cox6a2;Cox6c;Cox7a2;Cox7c;Cox8a;Ndufa4
GO:0070325	lipoprotein particle receptor binding	http://amigo.geneontology.org/amigo/term/GO:0070325	11	5	0.567273	1.5649	0.0606936	0.431505	20979;100017;22027;15502;11816	Ldlrap1;Apoe;Dnaja1;Syt1;Hsp90b1
GO:0016209	antioxidant activity	http://amigo.geneontology.org/amigo/term/GO:0016209	38	13	0.353348	1.35234	0.063745	0.643773	75124;15439;12460;14873;75512;11757;18477;57320;53381;50493;11816;66447;60599	Prdx3;Apoe;Ccs;Gsto1;Hp;Prdx1;Txnrd1;Prdx4;Park7;Trp53inp1;Mgst3;Nxnl2;Gpx6
GO:0001968	fibronectin binding	http://amigo.geneontology.org/amigo/term/GO:0001968	8	3	0.599152	1.44771	0.0672269	0.615893	69542;83554;21923	Tnc;2300002M23Rik;Fstl3
	KEGG Pathways
geneset	description	link	Size	leading Edge Number	Enrichment Score	Normalized enrichment score	P Value	FDR	leading Edge Gene ID	leading Edge Gene name
mmu00053	Ascorbate and aldarate metabolism - Mus musculus (mouse)	http://www.kegg.jp/kegg-bin/show_pathway?mmu00053	7	4	0.819351	1.9136	0	0.100101	19733;11671;110695;11669	Aldh7a1;Aldh2;Aldh3a2;Rgn
mmu03010	Ribosome - Mus musculus (mouse)	http://www.kegg.jp/kegg-bin/show_pathway?mmu03010	113	51	-0.43565	-1.70269	0	0.766574	57808;68028;27398;319195;19982;67427;20068;27395;114641;66480;20103;66419;19896;50529;19951;11837;14109;68172;67941;26451;20044;67994;94065;68565;20055;27207;27397;66483;66292;67248;77721;268449;67671;75617;66489;67681;94063;56282;27176;54217;20054;19921;270106;19941;76846;20042;94061;66407;75398;68463;94066	Rpl31;Rplp0;Fau;Rpl10a;Rpl19;Rpl26;Rpl32;Rpl36a;Rps12;Rps14;Rps15;Rps16;Rps17;Rps5;Rpl27a;Rpl23a;Rpl13;Rpl7a;Rps11;Mrpl15;Mrpl17;Mrpl2;Rpl17;Mrps7;Rpl36;Mrpl12;Rpl35a;Mrps21;Mrps15;Mrpl11;Rpl15;Rpl36al;Rpl35;Rpl39;Rps20;Rpl38;Mrpl18;Rps27l;Mrps11;Rpl22l1;Rpl39l;Mrpl14;Mrps18a;Mrpl32;Rps25;Rps9;Mrps5;Mrpl1;Mrpl16;Mrpl34;Mrpl36
mmu05322	Systemic lupus erythematosus - Mus musculus (mouse)	http://www.kegg.jp/kegg-bin/show_pathway?mmu05322	54	8	0.343151	1.43658	0.00862069	0.510798	14129;319157;319155;20641;319162;319163;319160;51788	Fcgr1;Snrpd1;Hist1h4c;Hist1h4f;Hist1h4k;Hist3h2a;Hist1h2aa;H2afz
mmu00562	Inositol phosphate metabolism - Mus musculus (mouse)	http://www.kegg.jp/kegg-bin/show_pathway?mmu00562	46	18	-0.46307	-1.6038	0.00927152	0.747614	104776;108083;217837;18706;320634;16330;18717;52858;18720;18803;16331;17330;21991;19062;114663;18797;16329;117150	Aldh6a1;Pip4k2b;Impa2;Pip4k2c;Inpp1;Inpp5b;Inpp5d;Minpp1;Pik3ca;Pip5k1c;Pip5k1a;Plcb3;Plcg1;Inpp5k;Itpk1;Tpi1;Ocrl;Cdipt
mmu00250	Alanine, aspartate and glutamate metabolism - Mus musculus (mouse)	http://www.kegg.jp/kegg-bin/show_pathway?mmu00250	15	5	0.573863	1.70459	0.0131579	0.319482	212647;11564;69719;108653;14718	Rimklb;Adsl;Got1;Aldh4a1;Cad
mmu05150	Staphylococcus aureus infection - Mus musculus (mouse)	http://www.kegg.jp/kegg-bin/show_pathway?mmu05150	5	3	0.782357	1.63196	0.0213904	0.270595	14129;16414;14960	Fcgr1;H2-Aa;Itgb2
mmu00071	Fatty acid degradation - Mus musculus (mouse)	http://www.kegg.jp/kegg-bin/show_pathway?mmu00071	21	7	0.464308	1.54077	0.0315789	0.391116	26876;11364;11671;110695;11669;231086;66885	Aldh7a1;Acadm;Aldh2;Aldh3a2;Hadhb;Adh4;Acadsb
mmu04640	Hematopoietic cell lineage - Mus musculus (mouse)	http://www.kegg.jp/kegg-bin/show_pathway?mmu04640	19	4	0.462903	1.49669	0.0414013	0.427058	14129;12507;14960;12978	Cd5;Csf1r;Fcgr1;H2-Aa
mmu05144	Malaria - Mus musculus (mouse)	http://www.kegg.jp/kegg-bin/show_pathway?mmu05144	11	4	0.59593	1.63683	0.0428135	0.351835	16414;16971;17874;12520	Cd81;Itgb2;Lrp1;Myd88
mmu03022	Basal transcription factors - Mus musculus (mouse)	http://www.kegg.jp/kegg-bin/show_pathway?mmu03022	36	17	-0.430752	-1.40065	0.0711354	0.892631	21374;99730;209357;98053;68153;23894;209361;102162;225895;66464;21343;57080;68776;13871;66467;319944;227606	Taf5l;Ercc2;Gtf2h3;Taf3;Taf6;Tbp;Taf6l;Tbpl2;Gtf2h2;Taf2;Gtf2ird1;Taf12;Gtf2h5;Gtf2e2;Taf11;Gtf2f1;Taf13
mmu05323	Rheumatoid arthritis - Mus musculus (mouse)	http://www.kegg.jp/kegg-bin/show_pathway?mmu05323	27	9	0.395955	1.37334	0.0776699	0.629952	16414;66144;69583;73834;14960;108664;11966;11964;21943	Atp6v1h;Atp6v1a;Atp6v1b2;H2-Aa;Itgb2;Tnfsf11;Atp6v1f;Tnfsf13;Atp6v1d
mmu04975	Fat digestion and absorption - Mus musculus (mouse)	http://www.kegg.jp/kegg-bin/show_pathway?mmu04975	9	4	-0.59711	-1.39407	0.0793157	0.878397	67512;67800;55979;110460	Acat2;Agpat1;Agpat2;Dgat2
mmu04977	Vitamin digestion and absorption - Mus musculus (mouse)	http://www.kegg.jp/kegg-bin/show_pathway?mmu04977	8	5	-0.639548	-1.40863	0.0829421	0.90438	330064;245532;68421;20509;26363	Slc19a1;Awat2;Btd;Slc5a6;Lmbrd1
	Cellular component
geneset	description	link	Size	leading Edge Number	Enrichment Score	Normalized enrichment score	P Value	FDR	leading Edge Gene ID	leading Edge Gene name
GO:0005840	ribosome	http://amigo.geneontology.org/amigo/term/GO:0005840	167	75	-0.384777	-1.57791	0	0.837184	27103;20115;74600;18120;67891;68193;212508;57808;68028;27398;56292;19982;16865;67427;20068;27395;114641;66480;20103;66419;50529;19951;11837;14109;68172;67941;26451;20044;94065;68565;20055;27207;27397;107733;52443;66292;27275;67248;66493;17973;77721;68499;268449;56280;67671;66121;67308;75617;66047;57312;66489;67681;60441;94063;67270;56282;27176;97243;64660;66128;18100;20054;19921;270106;19941;7684…	Mrpl41;Rpl31;Rplp0;Fau;Eif2d;Nck1;Mrpl40;Mrpl49;Rpl19;Rpl26;Rpl32;Rpl36a;Rps14;Rps15;Rps16;Rps17;Rps5;Rps7;Mtg1;Nle1;Rpl27a;Rpl23a;Rpl13;Eif2ak4;Rpl7a;Rps11;Nufip1;Mrpl39;Mrpl15;Mrpl17;Mrpl2;Mrps7;Mrpl48;Mrpl37;Mrpl12;Naa10;Mrps31;Rpl35a;Mrpl38;Mrps24;Mrpl54;Chchd1;Mrps36;Mrps21;Mrps15;Mrpl11;Rpl15;Rpl35;Mrpl51;Mrpl45;Mrpl55;Rpl39;Mrpl42;Mrpl46;Rps20;Rpl38;Mrpl18;Rpl4;Rps27l;Rpl22l1;Rpl39l;Rpl24;…
GO:0005844	polysome	http://amigo.geneontology.org/amigo/term/GO:0005844	29	12	0.488897	1.78433	0.00340136	0.122518	27050;224742;22384;16210;231659;70646;19989;22327;238217;68564;217980;20239	Impact;Rpl7;Atxn2;Larp4b;Vbp1;Eif4h;Abcf1;Gcn1l1;Rpl10l;Rps3;Nufip2;Naa30
GO:0031253	cell projection membrane	http://amigo.geneontology.org/amigo/term/GO:0031253	111	49	-0.369665	-1.4516	0.00576037	0.951184	20520;76260;22064;50768;17909;13405;11848;14726;13383;11652;330064;234740;13660;24057;77407;67220;76568;14751;71601;22599;18174;13196;16706;19228;271844;218952;230099;19230;18717;18806;22323;57776;16416;22283;107448;211652;18720;50884;18670;67972;56297;67378;19062;68151;22003;105243;193385;57440;319845	Slc9a3;Unc5a;Akt2;Rhoa;Asap1;Dlg1;Dmd;Ehd1;Pdpn;Gpi1;Itgb3;Ksr1;Myo10;Slc11a2;Abcb4;Pip5k1c;Pip5k1a;Pld2;Inpp5k;Pth1r;Twf1;Fam65b;Slc22a5;Wwc1;Fermt2;Tpm1;Trpc2;Ush2a;Vasp;Slc6a20b;Car9;Tmem231;Sh3yl1;Pla2g4f;Bbs9;Slc5a6;Dlc1;Nckap1;Arl6;Ehd3;Ttyh1;Plekho1;Bbs2;Atp2b1;Wls;Ceacam20;Ttc8;Ift46;Rab35
GO:0044445	cytosolic part	http://amigo.geneontology.org/amigo/term/GO:0044445	143	60	-0.349183	-1.40783	0.0250855	0.6891	27103;20115;20170;12465;67891;67826;68193;19182;57808;19179;68028;56292;224727;19982;16865;12633;67427;68523;20068;19184;114641;66480;20103;13806;72199;19951;11837;14109;68172;67941;26451;20044;56421;68565;20055;27207;192236;27275;14082;67248;77721;268449;18641;67671;16151;75617;66489;27176;97243;20054;19921;270106;19941;73689;76846;94232;94061;71751;24068;192232	Rpl31;Rplp0;Cct5;Cflar;Eno1;Fadd;Fau;Ikbkg;Eif2d;Pfkl;Psmc1;Psmc3;Psmc5;Hps4;Hps1;Rpl19;Rpl26;Rpl32;Rpl36a;Rps14;Rps15;Rps16;Rps17;Rps5;Rps7;Hps6;Bag6;Sra1;Rpl27a;Rpl23a;Rpl13;Eif2ak4;Rpl7a;Rps11;Nufip1;Naa10;Pfkp;Rpl35a;Rpl15;Rpl35;Rpl39;Rps20;Rpl38;Snap47;Rpl4;Rps27l;Rpl22l1;Rpl39l;Rpl24;Fam96b;Mrps18a;Map3k13;Mms19;Bloc1s2;Rps25;Rps9;Mrps5;Mrpl1;Ubqln4;Naa11
GO:0005681	spliceosomal complex	http://amigo.geneontology.org/amigo/term/GO:0005681	130	44	0.264779	1.29187	0.0264901	0.601327	50783;68183;20641;230596;71715;20646;57905;225131;110809;53379;56403;66101;17149;67039;193116;20639;68981;59013;19656;76938;69192;15382;51810;11800;320632;51796;69942;20658;67229;66618;238831;192159;19655;18458;20638;27756;20382;66373;20227;69878;74326;71713;66354;13204	Srsf1;Api5;Dhx15;Hnrnpa1;Magoh;Pabpc1;Prpf8;Slu7;Rbmx;Rbmxl1;Sart1;Srsf2;Snrpb;Snrpb2;Snrpd1;Snrpn;Son;Wac;Prpf38a;Ppwd1;Lsm2;Snrnp200;Lsm4;Srrm1;Hnrnpu;Hnrnpa2b1;Syncrip;Isy1;Hnrnph1;Ppih;Snw1;Lsm5;Snrnp27;Rbm25;Prpf18;Bcas2;Snrpa1;Dhx16;Snrpf;Rnf113a1;Cdc40;Dhx35;Hnrnpr;Rbm17
GO:0098862	cluster of actin-based cell projections	http://amigo.geneontology.org/amigo/term/GO:0098862	66	20	-0.394727	-1.43256	0.0265152	0.839823	330064;11474;102502;11994;23999;432516;22599;18174;74006;19228;67880;18806;22283;18670;60595;67378;67938;105243;193385;12345	Pls1;Slc9a3;Actn3;Pcdh15;Capzb;Slc11a2;Abcb4;Pld2;Pth1r;Fam65b;Ush2a;Slc6a20b;Twf2;Slc5a6;Myo1a;Actn4;Bbs2;Dcxr;Myl12b;Dnm1l
GO:0043292	contractile fiber	http://amigo.geneontology.org/amigo/term/GO:0043292	69	21	-0.382509	-1.39645	0.0265487	0.650199	19165;18125;17966;218952;69807;208727;19230;30926;60595;26556;20273;11674;100126824;11650;56376;22003;67938;12345;67268;83997;14120	Sco2;Alppl2;Aldoa;Capzb;Fbp2;Nbr1;Nos1;Psen2;Twf1;Scn8a;Hdac4;Fermt2;Tpm1;Homer1;Glrx3;Pdlim5;Actn4;Myl12a;Myl12b;Trim32;Slmap
GO:0005788	endoplasmic reticulum lumen	http://amigo.geneontology.org/amigo/term/GO:0005788	55	17	0.341185	1.41423	0.0273973	0.438165	12373;101351;13614;72050;30933;19276;14827;22027;18554;76299;13418;64136;100198;71853;18550;320011;12321	H6pd;Eogt;Calu;Casq2;Dnajc1;Edn1;Pdia3;Furin;Pcsk7;Ptprn2;Hsp90b1;Tor2a;Uggt1;Sdf2l1;Pdia6;Kdelc1;Erp44
GO:1990204	oxidoreductase complex	http://amigo.geneontology.org/amigo/term/GO:1990204	63	13	-0.382747	-1.38355	0.0384615	0.633155	68342;75406;67680;72900;67273;66128;104130;595136;66694;22272;67184;12041;17991	Ndufb11;Bckdk;Ndufa2;Uqcrq;Ndufs5;Mrps36;Uqcrfs1;Ndufa13;Ndufa10;Sdhb;Ndufb10;Ndufv2;Ndufs7
GO:0097223	sperm part	http://amigo.geneontology.org/amigo/term/GO:0097223	53	12	-0.405578	-1.41904	0.0431472	0.757861	28105;18286;18412;11674;17970;67946;84092;18747;12909;12345;71840;19339	Aldoa;Capzb;Crcp;Ncf2;Odf2;Sqstm1;Prkaca;Rab3a;Trim36;Spata6;Tekt4;Usp8
GO:0030057	desmosome	http://amigo.geneontology.org/amigo/term/GO:0030057	8	3	0.639335	1.56972	0.0530504	0.313955	13506;83964;227937	Dsc2;Pkp4;Jam3
GO:0045120	pronucleus	http://amigo.geneontology.org/amigo/term/GO:0045120	18	4	0.465734	1.46571	0.0601266	0.425931	12144;108000;194388;73708	Cenpf;Blm;Tet3;Dppa3
GO:0031300	intrinsic component of organelle membrane	http://amigo.geneontology.org/amigo/term/GO:0031300	82	29	-0.348394	-1.29449	0.0790754	0.912865	21854;224904;16432;66169;74104;66460;74772;66841;74122;103737;75219;71707;65113;69089;212555;70397;21766;17305;68090;170731;19044;216821;69597;77254;68350;74442;18633;14422;12752	Pex12;Cln3;B4galnt2;Itm2b;Mfn2;Mfng;Pex16;Ppox;Pqlc2;Tmem11;Tex261;Timm17a;2410015M20Rik;Ndfip1;Tomm7;Sys1;Etfdh;Yif1a;Mul1;Oxa1l;Afg3l2;Tmem70;Ubiad1;Abcb6;Tmem43;Sgms2;Atp13a2;Dusp18;Yif1b

## Sheet: Table S3
Gene	Chromosome	Start	End	Probe Strand	Padj	FDR	Log2 Fold Change (P/NP)	NP_FPKM	P_FPKM	Polysome-bound mRNAs versus non-polysomal mRNAs; Deseq2 analysis, 4 biological replicates; filtered FDR < 0.1
Plekhh2	17	84511895	84622142	+	0.000105	0.0151941	7.92762	0.00498781	2.32053
Zfp498	5	145283343	145291469	+	0.000184	0.0215289	7.88491	0.0344149	8.13533
Vmac	17	56713932	56717699	-	0.000283	0.0274087	7.57424	0.404334	51.4017
Trpc3	3	36620482	36690167	-	0.00027	0.0265326	7.38538	0.0126762	2.23153
Bcap29	12	31595354	31634658	-	0.000184	0.0215289	7.24971	0.0171046	3.76533
Atg4a	X	140956907	141164270	+	6.15e-05	0.0105034	7.1914	0.0734159	3.01835
Irs1	1	82233101	82291416	-	0.0024598	0.0967148	7.0915	0.0071999	1.1335
Igsf10	3	59316735	59344256	-	0.00201801	0.0856724	7.03246	0	0.395985
Gm11842	4	12027505	12040894	+	0.00127964	0.0653512	6.95625	0	6.99026
Nol4	18	22693181	23041653	-	3.89e-05	0.00779704	6.89127	0.10258	7.85865
Cubn	2	13276338	13491924	-	0.000132	0.0176711	6.86693	0.0865137	7.10376
Slit2	5	47983155	48306282	+	2.61e-05	0.00602219	6.7861	0.103093	6.84273
Vmn2r25	6	123822814	123853190	-	0.00121264	0.0642398	6.37155	1.38827	65.9405
Kcnb2	1	15287259	15716367	+	0.0010828	0.0599439	5.91991	0.430707	15.5621
Tank	2	61578585	61654171	+	0.00184613	0.0806009	5.56238	1.59326	47.305
Nom1	5	29434664	29453506	+	0.00056	0.0399586	5.47372	0.395917	11.7792
Rab26	17	24527241	24534210	-	0.000605	0.0420521	5.0798	0.114977	2.78846
Gm9897	5	4192367	4197651	+	0.000604	0.0420521	4.97986	1.40767	27.7968
4930599N23Rik	6	39118408	39148312	+	0.00244355	0.0966247	4.72143	0.518097	8.63868
Ttc5	14	50765415	50785518	-	0.000514	0.037608	4.46299	8.63063	140.348
Zswim7	11	62267224	62281375	-	0.00134153	0.0675155	4.35762	13.0335	178.269
Rgn	X	20549787	20562089	+	0.000495	0.0369948	4.28819	15.1579	208.684
Gm5514	19	21938079	21938384	+	0.000143	0.0184555	3.99396	111.773	1301.55
Atg2b	12	105613539	105685241	-	0.000555	0.0398066	3.90712	8.81479	80.0065
Adamts3	5	89673841	89883334	-	0.0018586	0.0808899	3.8714	7.01654	62.8232
2310079F23Rik	5	35557206	35575070	-	0.000987	0.0571608	3.73892	1.09238	9.1
Ube2e1	14	18282722	18331859	-	0.00130999	0.066411	3.67215	5.82107	45.373
Klhl11	11	100462614	100472741	-	0.000189	0.0215289	3.58837	1.39192	10.7193
Paox	7	140125657	140134334	+	0.00217426	0.0906391	3.58438	53.1356	424.546
Ahsa2	11	23487882	23498030	-	0.00198496	0.0853163	3.57586	2.68321	20.736
Igf2r	17	12682406	12769664	-	0.000294	0.0278314	3.53994	14.0952	102.845
Prkcsh	9	22003035	22014219	+	0.000537	0.0389111	3.51992	3.41183	25.8332
Chmp5	4	40948407	40965303	+	0.000574	0.0407175	3.40246	8.14188	54.3995
Anp32e	3	95929246	95947390	+	0.00227229	0.0931653	3.35286	0.298319	2.11829
Ndufs1	1	63143596	63176822	-	4.43e-05	0.00876519	3.28183	6.95319	46.824
Timm44	8	4259731	4275913	-	0.0017615	0.0778886	3.18436	8.95404	50.376
Herc2	7	56050155	56231794	+	1.3e-05	0.0044071	3.11424	7.06375	43.9754
Cenpf	1	189640599	189688086	-	0.00107947	0.0599439	3.08574	3.18773	17.8454
Cryl1	14	57275034	57398483	-	0.00109962	0.0603916	3.04569	95.0828	547.963
Xlr4c	X	73233688	73243130	-	0.0023897	0.0954483	3.03381	3.14692	21.0665
Rpl5	5	107900502	107909005	+	6.11e-06	0.00272564	3.01861	17.9672	102.893
Rapgef2	3	79062516	79181340	-	0.00136256	0.0678937	2.96972	1.9055	10.3844
Prpf38a	4	108563172	108579336	-	0.00142371	0.070624	2.9672	19.1383	91.2413
Astl	2	127338639	127357651	+	0.000404	0.0323393	2.94114	273.403	1437.59
Cmas	6	142756686	142775714	+	0.00171912	0.0769986	2.93021	8.96013	48.5636
Stk31	6	49395604	49469501	+	0.000771	0.0484888	2.92333	1.62265	8.57791
Kif13b	14	64652531	64806296	+	0.000529	0.0384976	2.81901	5.44583	24.3755
Hectd1	12	51743722	51829536	-	5.75e-05	0.0099521	2.81327	10.1651	47.2835
D6Wsu116e	6	116208033	116262668	+	0.00255354	0.0995519	2.79878	9.73523	41.7612
Dhx35	2	158794807	158858214	+	9.89e-05	0.0145549	2.77758	8.25737	38.3397
Lrp1	10	127538161	127621148	-	0.00155631	0.0736521	2.75162	10.6072	45.2456
Usp34	11	23306895	23490560	+	0.0017067	0.0769403	2.71599	3.27441	13.9202
Ube2g2	10	77622275	77645993	+	0.00195993	0.0845028	2.64095	69.6682	309.424
Tapt1	5	44175164	44226606	-	0.000257	0.025973	2.6319	45.7738	178.424
Cenpp	13	49464027	49652746	-	0.00144429	0.0711352	2.56453	13.0587	58.6192
Fbxo38	18	62504069	62548743	-	2.44e-05	0.00587233	2.5253	21.755	87.2847
Vps13d	4	144972623	145194995	-	0.00157784	0.0740247	2.45635	8.30531	28.6131
Armc8	9	99478391	99568899	-	0.000232	0.0241483	2.43088	13.3328	49.0642
H2afz	3	137864487	137866922	+	0.000322	0.0296618	2.42971	4.88597	17.8834
Med20	17	47611582	47624418	+	0.000328	0.0296618	2.42001	10.8263	41.6482
Tusc3	8	39005867	39165112	+	0.00111705	0.0608663	2.4081	147.67	517.056
Gnai3	3	108107280	108146146	-	0.0013598	0.0678937	2.38831	39.2693	138.32
Srsf1	11	88047373	88053755	+	0.00132116	0.0667329	2.3611	19.1764	66.2609
Nkiras1	14	18271136	18283942	+	0.00136376	0.0678937	2.33094	3.07123	11.1302
Rnf38	4	44126210	44233789	-	0.00156402	0.0736521	2.30521	18.8414	60.3456
Birc6	17	74528295	74703773	+	0.00144127	0.0711352	2.19038	11.0511	32.3974
AU015836	X	93968659	93975470	+	0.00167936	0.0762043	2.12974	29.7647	84.8487
Nlrp14	7	107166990	107198102	+	0.00190602	0.0826936	2.11237	466.875	1455.46
Pdia3	2	121413775	121438687	+	0.00174507	0.0778266	2.10829	6.9945	21.4776
Pafah1b1	11	74673949	74724670	-	0.00234942	0.094932	2.04795	11.6108	32.3883
Pfn2	3	57841895	57847564	-	0.000669	0.0443302	1.99048	18.5731	49.4453
Syne2	12	75818134	76110926	+	0.000379	0.0310462	1.95	10.5056	27.6418
Mn1	5	111417362	111457033	+	0.000188	0.0215289	1.89967	9.03334	23.4228
Dpcd	19	45560615	45578279	+	0.0025298	0.0989051	1.65055	56.1532	118.467
Mael	1	166201385	166238744	-	0.00149523	0.0727729	-1.93939	267.82	46.4149
Zbtb7b	3	89377644	89394776	-	0.00162838	0.074379	-1.95522	26.4891	4.8491
Oma1	4	103313812	103371868	+	0.0021115	0.0888243	-2.06836	73.0197	11.1653
Sap30bp	11	115933282	115966725	+	0.000993	0.0572487	-2.16935	222.86	34.5307
Dph3	14	32080566	32085692	-	0.00045	0.0347564	-2.24058	132.735	19.9819
Spag7	11	70663771	70669416	-	0.000334	0.029889	-2.30871	58.9016	8.13291
Brd4	17	32196274	32284722	-	0.00247575	0.0970661	-2.39368	2.82165	0.369948
Myl12a	17	70993656	71002878	-	0.00112692	0.0611631	-2.40822	74.9636	10.4038
Arhgap44	11	65002039	65162961	-	0.000273	0.0265942	-2.42538	18.1705	2.22456
Ahcy	2	155059310	155074497	-	0.00104918	0.0592679	-2.58486	27.3328	3.26852
Upp1	11	9118103	9136170	+	0.000213	0.0230448	-2.6391	793.898	90.6494
Nr2e1	10	42561963	42583632	-	0.000385	0.031353	-2.69687	29.006	3.23503
Ggt1	10	75561604	75586200	+	0.00201581	0.0856724	-2.73279	27.167	3.03148
2610002D18Rik	4	134510999	134523927	+	0.000893	0.0528436	-2.78394	39.7181	4.22745
Ndufa2	18	36742332	36744557	-	0.000708	0.0457799	-2.80078	206.892	20.4153
Setd3	12	108106431	108179314	-	0.000287	0.0275694	-2.85329	17.1727	1.61708
Mrpl45	11	97315716	97329920	+	0.00226735	0.0931653	-2.89781	34.581	3.36175
Sbf2	7	110308013	110614922	-	0.000408	0.0324446	-2.97306	6.29285	0.601289
Disc1	8	125054195	125261858	+	0.00125946	0.0651926	-2.9931	17.7444	1.48356
Wbp11	6	136813654	136828233	-	2.41e-05	0.00587233	-3.0089	7.63687	0.67011
Mrpl14	17	45686322	45698495	+	0.000819	0.0503527	-3.01183	133.01	12.406
Tecr	8	83571700	83594491	-	0.00181349	0.0794261	-3.01939	294.771	23.6071
Sra1	18	36666681	36671196	-	9.1e-06	0.00347818	-3.04615	19.2071	1.63673
Dus3l	17	56764751	56770092	+	0.00205115	0.0868132	-3.0462	158.546	13.2299
Tbc1d5	17	50733127	51179349	-	0.00241057	0.0955941	-3.05333	8.55017	0.69929
Snf8	11	96034885	96047430	+	0.00155847	0.0736521	-3.08187	59.8317	4.78021
Zfp384	6	125009145	125037870	+	0.00156457	0.0736521	-3.26343	5.07961	0.355189
Aes	10	81559494	81566362	+	0.000853	0.0513021	-3.26903	55.4894	3.71629
Aurkaip1	4	155831272	155833130	+	0.000374	0.0309713	-3.27497	108.879	8.38102
Gpbp1l1	4	116557658	116593882	+	4.63e-05	0.00893878	-3.33752	34.9922	2.35855
Alad	4	62509169	62519918	-	0.000205	0.0229112	-3.35499	43.5442	3.09733
Hist1h2bc	13	23684199	23692488	+	0.00108938	0.0600678	-3.37654	63.0146	4.50618
Tbpl2	2	24071721	24096595	-	0.000393	0.0318111	-3.39714	44.2112	3.14611
Zfp516	18	82910879	83005314	+	0.00108071	0.0599439	-3.40493	4.52365	0.323086
Deb1	9	121710389	121712921	+	0.000357	0.0304628	-3.43021	153.041	9.06374
Pcnxl3	19	5664635	5688908	-	0.000698	0.0457799	-3.45156	10.14	0.683748
Plxdc2	2	16356304	16755839	+	2.35e-05	0.00587233	-3.46286	5.30425	0.335298
Nbea	3	55625205	56183701	-	0.00176953	0.0779948	-3.47932	2.20508	0.130275
Drg2	11	60454591	60468754	+	0.000629	0.0424985	-3.50854	70.1552	4.70498
Snrpc	17	27839974	27851968	+	0.000464	0.035263	-3.51033	124.568	8.05391
Uqcrc1	9	108936648	108949640	+	0.000898	0.052904	-3.51436	5.69394	0.372492
Acot13	13	24817948	24831517	-	0.00171263	0.0769573	-3.52631	81.1782	4.76946
Top3a	11	60740058	60777365	-	5.44e-05	0.00959215	-3.55835	31.2553	1.84731
Zfp839	12	110850279	110869998	+	0.000706	0.0457799	-3.59074	7.88873	0.495376
Wash	17	66111546	66120503	+	1.74e-05	0.00511409	-3.65946	36.9779	1.89899
Rilpl1	5	124493082	124531391	-	0.00127182	0.0651926	-3.67432	6.47147	0.3462
Palld	8	61513246	61902690	-	0.000359	0.0304628	-3.67666	8.10324	0.425917
Rpl12	2	32961559	32964496	+	2.34e-05	0.00587233	-3.73047	12.3523	0.664636
Man2a1	17	64600736	64755110	+	0.00234318	0.094932	-3.73677	8.08373	0.430106
Brp44l-ps	12	110858070	110858942	-	0.000482	0.0364533	-3.7821	77.2862	4.25123
Tmem120a	5	135735485	135744271	-	0.000289	0.0275694	-3.79562	100.904	5.2904
Prpf3	3	95830124	95855885	-	0.00106127	0.0594654	-3.80148	9.67055	0.467394
Gemin8	X	166170454	166190512	+	0.000549	0.0395778	-3.81844	41.2991	1.96072
Atp2b3	X	73503086	73571005	+	0.00110513	0.0604546	-3.83474	5.94474	0.256268
4930525F21Rik	2	125983483	126152004	-	0.00161409	0.074379	-3.878	7.88347	0.322061
Slc15a2	16	36750178	36784962	-	0.000754	0.0478597	-3.89571	3.19766	0.132117
Rab3a	8	70754679	70758677	+	0.000337	0.029889	-3.93707	60.1216	3.02045
Dhps	8	85071757	85075162	+	5.19e-06	0.00247627	-3.94637	22.8346	1.02428
Slc9a3r2	17	24639282	24650305	-	0.000212	0.0230448	-3.98359	5.93113	0.268067
Gatsl3	11	4218225	4222409	+	0.00123597	0.0645504	-4.0035	17.1396	0.731314
Cdc25c	18	34732997	34751533	-	0.00013	0.0175732	-4.03953	14.8561	0.638415
2610002I17Rik	9	110305192	110322092	+	0.00119424	0.0635702	-4.05654	6.16833	0.284267
4921517L17Rik	2	156312299	156375638	+	0.00058	0.0407441	-4.08282	21.7228	1.06012
Kptn	7	16119895	16127516	+	0.0016897	0.076423	-4.13497	27.0257	1.02117
2310003L22Rik	2	140170649	140203689	+	0.000148	0.0184555	-4.1415	9.87827	0.425632
Ptprb	10	116301374	116389538	+	0.00238274	0.0954483	-4.15351	4.32424	0.166835
Cebpg	7	35046422	35056503	-	0.00159179	0.074379	-4.18718	23.2862	1.06549
Larp1	11	58009064	58062034	+	0.00114331	0.0615698	-4.19642	11.6069	0.520441
Polh	17	46172004	46202625	-	0.00162322	0.074379	-4.21912	3.29472	0.117134
Rapgef3	15	97744770	97767972	-	0.000513	0.037608	-4.26211	10.3177	0.375894
Zfp160	17	21008941	21028852	+	0.00175651	0.0778886	-4.35789	2.72799	0.098231
Mtcp1	X	75404846	75416588	-	0.000269	0.0265326	-4.37013	2.70838	0.0853085
Mb	15	77015489	77050670	-	0.00117966	0.0630366	-4.39064	18.6257	0.630728
Lgr4	2	109917647	110014257	+	0.00200619	0.0856724	-4.39579	2.30303	0.0666073
Atp8b5	4	43267159	43373833	+	0.000633	0.0425408	-4.39917	2.52177	0.0916112
Adam32	8	24836140	24948804	-	0.00123406	0.0645504	-4.41387	6.77472	0.217927
Ypel1	16	17069696	17087045	+	0.00045	0.0347564	-4.42498	22.6472	0.845803
Lonrf2	1	38793669	38836090	-	0.00245412	0.0967148	-4.47313	10.7004	0.34366
Rbbp8	18	11633276	11743207	+	0.000199	0.0223726	-4.48067	11.8521	0.431522
Morc1	16	48431237	48630905	+	1.42e-06	0.00115788	-4.48691	266.311	8.80547
Mapk10	5	102907948	103211334	-	0.00153809	0.0736521	-4.56226	0.876749	0.0260622
Lsp1	7	142460809	142494867	+	4.93e-05	0.00921638	-4.5656	364.492	12.3726
Erbb2ip	13	103818787	103920514	-	7.55e-05	0.0121486	-4.57187	4.25564	0.120908
Epha1	6	42358487	42373268	-	0.000434	0.0341151	-4.5764	17.6545	0.505513
Lrig3	10	125966219	126015359	+	0.00218464	0.0907972	-4.58412	6.85573	0.220144
Galns	8	122578238	122611487	-	2.92e-06	0.00161451	-4.59851	13.6186	0.389209
Serac1	17	6042196	6079741	-	6.45e-07	0.000812	-4.60351	75.333	2.35419
Clvs1	4	9269293	9451691	+	0.000893	0.0528436	-4.62201	2.97666	0.0794443
Pddc1	7	141408135	141414136	-	0.000616	0.0423957	-4.68229	18.0973	0.504147
Fig4	10	41188172	41303241	-	1.39e-05	0.00447565	-4.7042	20.496	0.613059
Kif3b	2	153291413	153333390	+	0.000883	0.0528217	-4.7091	9.06622	0.230931
Cpb1	3	20248264	20275733	-	0.00149858	0.0727729	-4.71002	4.99257	0.145795
Dkk1	19	30545863	30549665	-	0.00213362	0.0894829	-4.72708	6.04458	0.197277
4930515G01Rik	5	114773737	114774983	-	0.00217429	0.0906391	-4.73771	35.0887	0.870067
1700010D01Rik	X	95732590	95733261	-	0.00121751	0.0642398	-4.75401	24.1452	0.639668
D830050J10Rik	6	115675995	115677136	+	0.000117	0.0166275	-4.78457	8.99349	0.211455
Gjb2	14	57098600	57104702	-	0.00154582	0.0736521	-4.7919	2.73186	0.066333
Inpp4b	8	81342556	82125036	+	0.000339	0.029889	-4.81436	1.65835	0.0433581
Pkp2	16	16213318	16272712	+	0.000152	0.0187602	-4.87487	2.45141	0.0518115
Gm14812	X	99405331	99443797	-	0.000443	0.0346683	-4.8788	5.48244	0.122969
Arhgef26	3	62338344	62462221	+	2.5e-05	0.00587233	-4.89149	3.83938	0.0864258
Bai1	15	74516196	74589443	+	0.00018	0.0215289	-4.90885	4.77584	0.112583
Gjb1	X	101376378	101385629	+	3.21e-06	0.00164784	-4.92098	20.1576	0.451143
Ddx10	9	53098454	53248112	-	0.0023931	0.0954483	-4.9615	2.90097	0.0705395
Rnf125	18	20944625	20983848	+	8.38e-05	0.0129025	-4.9781	15.6324	0.356187
Pknox2	9	36889965	37147314	-	0.000104	0.0151762	-5.04429	10.9647	0.229187
Hnf1b	11	83850063	83905917	+	5.33e-05	0.0095748	-5.06103	5.10783	0.101582
Ckap2l	2	129268210	129297212	-	0.000716	0.0458826	-5.11411	8.75985	0.187959
Wbscr16	5	134148054	134176774	-	0.00130362	0.0663311	-5.11834	2.57404	0.0542656
Pus7l	15	94522688	94543547	-	0.000805	0.0498036	-5.12349	1.85602	0.03233
Abi3bp	16	56477846	56690128	+	0.000342	0.029889	-5.13999	4.55286	0.0827703
Aldh5a1	13	24907579	24937661	-	0.00200298	0.0856724	-5.14665	4.35328	0.113049
1700048O20Rik	9	121938135	121947014	+	1.51e-05	0.00461111	-5.15283	14.6933	0.306682
Bmper	9	23223076	23485202	+	0.00231819	0.0943641	-5.1648	1.95227	0.0301101
Aire	10	78030022	78043610	-	2.09e-06	0.00138892	-5.18381	12.489	0.245646
Tcp11l1	2	104657288	104712169	-	3.5e-05	0.00732981	-5.18859	3.78057	0.0611608
Tmem104	11	115187487	115247023	+	2.13e-06	0.00138892	-5.20999	166.219	2.85765
Pcbp4	9	106453838	106464007	+	0.000823	0.0503604	-5.26689	4.01059	0.0561493
Casp8	1	58795374	58847503	+	2.07e-05	0.00550114	-5.29144	61.3785	0.978561
Isoc2a	7	4877053	4895717	+	0.00160178	0.074379	-5.3013	4.24635	0.0858043
Serpinb1c	13	32881833	32898161	-	0.000735	0.046873	-5.30673	10.8863	0.168822
Hmga2	10	120361275	120476469	-	0.00105509	0.0593595	-5.31932	1.25976	0.0275709
Arntl2	6	146796055	146833529	+	0.000336	0.029889	-5.39029	4.33387	0.0701835
Oscp1	4	126058565	126092195	+	0.000761	0.0480753	-5.41613	2.48107	0.0405018
Rin2	2	145784734	145887616	+	0.000826	0.0503604	-5.41781	1.97788	0.0295605
Bsn	9	108096023	108190384	-	0.00012	0.0167626	-5.43335	1.22978	0.019572
1110032A03Rik	9	50762828	50775520	-	0.000932	0.0541858	-5.43452	0.99099	0.0100508
1700003M02Rik	4	34688559	34730206	-	0.000343	0.029889	-5.44072	5.4515	0.0842023
Stox2	8	47180048	47352348	-	0.000224	0.0239117	-5.44998	1.18612	0.0196571
BC024582	4	32559680	32571708	-	0.00150923	0.0730339	-5.46406	4.29358	0.0714426
Pgls	8	71592176	71601092	+	0.00019	0.0215289	-5.46889	15.6869	0.233712
Smyd2	1	189880492	189922363	-	1.74e-06	0.0013399	-5.52068	19.833	0.325276
Sult2b1	7	45729983	45759612	-	0.000305	0.0285135	-5.52271	29.9776	0.417674
Cd226	18	89197431	89270201	+	0.00174885	0.0778266	-5.54338	2.58047	0.0225707
Klf13	7	63886351	63938915	-	0.000452	0.0347564	-5.57099	0.867542	0.00892806
Rnpepl1	1	92910783	92924384	+	0.00209383	0.0883492	-5.58281	1.7995	0.0280971
Oxsr1	9	119238432	119322427	-	0.00122074	0.0642398	-5.58587	1.06136	0.0145756
B3gat1	9	26733728	26763101	+	0.00228112	0.0931653	-5.58824	0.736063	0
Arhgap18	10	26753421	26918648	+	3.06e-06	0.00162761	-5.60025	5.20827	0.0704956
Rp9	9	22448311	22468356	-	0.000623	0.0424985	-5.64024	32.7105	0.477984
Sp2	11	96953340	96982959	-	0.00236438	0.0951251	-5.64787	1.08924	0
Mapre3	5	30814641	30866106	+	0.00235272	0.094932	-5.67108	1.94902	0.027401
Fam20b	1	156678545	156719001	-	0.000614	0.0423957	-5.68599	3.29463	0.0476545
Mitf	6	97807058	98021349	+	0.000208	0.0230448	-5.71966	8.73555	0.139773
4930555B11Rik	2	57181831	57188257	+	0.00177551	0.0780098	-5.72439	2.47406	0
Cpm	10	117629500	117687352	+	0.000417	0.0330008	-5.72774	26.9475	0.443815
Foxa3	7	19013282	19023538	-	0.00194245	0.084011	-5.73623	3.0393	0.0260908
Ppp1r9a	6	4902917	5165661	+	3.1e-05	0.00666423	-5.73796	2.0934	0.0264337
Hif3a	7	17031507	17062427	-	0.000352	0.030296	-5.74033	0.945093	0.00850646
Zp3r	1	130576713	130629621	-	0.000147	0.0184555	-5.75345	10.6569	0.141876
2610307P16Rik	13	28460034	28885620	-	8.99e-07	0.000889	-5.75997	17.1966	0.235904
Mettl2	11	105126425	105140394	+	0.00240609	0.0955941	-5.7743	3.35854	0.0336004
4930455F23Rik	1	164275585	164287847	+	0.000651	0.0434965	-5.7897	5.87006	0.0577805
Mogs	6	83115496	83118898	+	0.00114899	0.0616357	-5.79232	1.41847	0
Cd40	2	165055627	165072948	+	3.13e-05	0.00666423	-5.82922	14.0993	0.183903
Usp13	3	32817546	32938071	+	0.000628	0.0424985	-5.84733	1.42599	0.0140016
Mgat4c	10	101681487	102391469	+	8.83e-05	0.0132829	-5.85386	1.84278	0.0197001
BC030336	7	120677620	120734854	+	5.16e-09	2.38e-05	-5.88159	7.74925	0.0884281
Homer2	7	81600481	81706925	-	0.000885	0.0528217	-5.90564	2.47449	0.0334015
Srl	16	4480216	4541816	-	4.84e-05	0.00917355	-5.96607	4.25964	0.0499522
Ciz1	2	32352327	32380226	+	0.00126968	0.0651926	-5.96772	0.638872	0
Cd209c	8	3940222	3954746	-	0.00102909	0.0585638	-6.01392	2.52308	0
Izumo4	10	80702693	80705382	+	5.31e-05	0.0095748	-6.01935	8.52422	0.0608783
Tmem47	X	81070698	81097872	+	0.000187	0.0215289	-6.03825	3.05739	0.0264343
Gm20507	17	33630759	33645705	+	0.00220526	0.0913796	-6.06835	1.68213	0
AC132131,1	10	89873672	90683697	+	2e-15	2.77e-11	-6.07934	42.3994	0.452519
Fhl5	4	25199908	25242876	-	0.00146817	0.072055	-6.08211	3.8364	0
Myom1	17	71019521	71126856	+	0.00167167	0.0761049	-6.09698	0.955092	0
Pcolce2	9	95637601	95698096	+	0.000703	0.0457799	-6.16099	1.19009	0
4933434M16Rik	11	112825154	112832469	+	8.35e-05	0.0129025	-6.1786	4.06221	0.0279784
Tmem151a	19	5070859	5085531	-	0.000297	0.0279999	-6.19618	1.08536	0
Mpst	15	78406712	78414002	+	0.000485	0.0364533	-6.22776	3.81371	0
Ubtd2	11	32455370	32516687	+	0.000714	0.0458826	-6.23539	15.0511	0.108995
Dpp9	17	56186682	56218889	-	0.000213	0.0230448	-6.24972	1.61695	0
Acy1	9	106432996	106438236	-	0.000327	0.0296618	-6.26512	6.62883	0.0371762
Gm11413	4	83378317	83390668	-	8.71e-05	0.0132411	-6.29345	12.7205	0.109238
Arl8a	1	135146824	135156269	+	1.79e-05	0.00515451	-6.30761	69.8053	0.561351
Tmem179b	19	8772522	8774467	-	0.000265	0.0264108	-6.31358	6.90496	0
Wdr31	4	62448653	62470896	-	0.000123	0.0170517	-6.32287	2.72828	0.0224563
Hpd	5	123171807	123182725	-	0.000133	0.0176711	-6.33305	4.82902	0.0250231
Engase	11	118476829	118489209	+	0.000249	0.0254766	-6.38227	1.16703	0
Plch1	3	63696234	63899472	-	0.00103248	0.0585638	-6.39238	0.724277	0
A730015C16Rik	4	108847399	108848619	-	0.000512	0.037608	-6.43084	5.35942	0
Fktn	4	53713998	53765785	+	0.0007	0.0457799	-6.46569	1.70907	0.00819582
Slc44a3	3	121459529	121532344	-	0.00162462	0.074379	-6.46628	4.30361	0.020789
Zfp395	14	65358676	65398930	+	0.000144	0.0184555	-6.47141	2.57307	0.0135029
Tpcn2	7	145253923	145283927	-	0.000234	0.0241483	-6.47216	2.06887	0
Cxcl14	13	56288647	56296551	-	7.49e-06	0.00313488	-6.47626	5.88803	0.0291822
Gm13269	2	14740374	14767022	-	1.53e-05	0.00461111	-6.50477	14.8418	0.0732101
Cnga2	X	71991849	72010218	+	0.000327	0.0296618	-6.50961	2.09341	0
Syde2	3	145987870	146021720	+	0.000148	0.0184555	-6.51088	1.25699	0
Tnr	1	159737510	159924397	+	0.000499	0.0371589	-6.5383	1.56342	0
A4gnt	9	99612502	99622367	+	1.07e-05	0.00388594	-6.53921	4.0447	0.0282842
Ksr2	5	117414000	117555942	+	1.9e-05	0.00529234	-6.54349	5.04007	0.0233023
Slc39a11	11	113244853	113650079	-	0.00126446	0.0651926	-6.54543	2.05781	0
Dtnbp1	13	44922079	45002096	-	0.00101127	0.0578346	-6.55513	4.6547	0
Lypd6	2	50066429	50193569	+	2.83e-05	0.00632214	-6.56082	4.74486	0.035178
Prm2	16	10791383	10792105	-	0.00149227	0.0727729	-6.58413	11.9553	0
Grid2	6	63255876	64668282	+	0.000806	0.0498036	-6.59906	0.510641	0
Ripk4	16	97741933	97763737	-	6.4e-06	0.00276908	-6.62337	4.41961	0.0370742
Olfm1	2	28192992	28230736	+	1.02e-08	3.53e-05	-6.62522	14.1844	0.0942341
Ggps1	13	14052449	14063401	-	8.29e-06	0.00327715	-6.63241	5.19663	0.0224753
Decr2	17	26081211	26090329	-	0.00160511	0.074379	-6.66672	3.24637	0
Ano1	7	144588549	144751974	-	9.3e-06	0.00347818	-6.67592	4.4704	0.0299576
2610020H08Rik	7	119794006	119848943	+	4.65e-05	0.00893878	-6.68794	3.78267	0.0222497
4930579G18Rik	14	54650511	54654607	+	2.47e-05	0.00587233	-6.69605	12.4606	0.0589916
Dclre1b	3	103800605	103809444	-	0.00228201	0.0931653	-6.69789	0.968159	0
Lyrm2	4	32800253	32801559	+	0.00223389	0.0922897	-6.72532	6.42916	0
AI118078	9	55326913	55438345	+	3.7e-05	0.00752341	-6.78988	1.75386	0
Slc9a7	X	20105755	20291807	-	8.39e-05	0.0129025	-6.82457	6.28258	0.0417903
Zfp414	17	33629090	33631779	+	2.45e-06	0.0014732	-6.82631	17.9908	0.126813
Prkdc	16	15637866	15842239	+	3.86e-08	8.89e-05	-6.83494	5.69051	0.0352692
Mei4	9	81863670	82206007	+	0.00153162	0.0736521	-6.84757	1.84447	0
Nalcn	14	123276641	123627144	-	0.000118	0.0166303	-6.85239	1.19162	0
Tmod2	9	75565621	75611325	-	0.000166	0.0203003	-6.87307	1.41252	0.00511973
Gm14252	2	156332317	156339381	-	2.43e-05	0.00587233	-6.87362	2.65198	0
Dzip1	14	118875520	118925314	-	0.00160841	0.074379	-6.90589	2.00471	0
Sord	2	122234749	122265340	+	7.93e-07	0.000865	-6.91543	6.07673	0.0242789
Rragb	X	153139981	153171943	+	0.000364	0.0307198	-6.92829	6.93806	0.0235603
Gtf3c5	2	28566311	28583751	-	5.88e-06	0.00271039	-7.0025	5.72753	0.0409452
Mar-10	11	105360798	105456735	-	0.000311	0.0288498	-7.02745	2.44422	0
Ttc9	12	81631369	81664941	+	0.000928	0.0541858	-7.03851	4.18956	0
Mlf1	3	67374097	67400003	+	0.00037	0.0309713	-7.04195	5.70297	0
Gm11638	11	105363252	105390642	+	0.000129	0.0175732	-7.07388	6.54719	0
Rassf6	5	90603076	90640487	-	0.000226	0.0239117	-7.07725	5.41476	0
Ddx31	2	28840406	28905571	+	5.48e-05	0.00959215	-7.07751	4.76013	0.0150535
Lrrc56	7	141194157	141210055	+	0.000625	0.0424985	-7.0993	1.57683	0
L3mbtl1	2	162943472	162974522	+	0.00125181	0.0651317	-7.11231	2.15295	0
Lrrc66	5	73606643	73632505	-	0.00100014	0.0574353	-7.12914	3.3432	0
Nme5	18	34562634	34579115	-	1.03e-06	0.000892	-7.13444	152.205	0.989568
Mas1	17	12841079	12868143	-	0.000844	0.0510333	-7.14286	4.175	0
Cntnap5a	1	115684756	116582026	+	2.21e-06	0.00138892	-7.15789	2.90192	0.0165201
Clec2g	6	128934381	128984707	+	0.00113603	0.0614168	-7.16553	21.2169	0.114161
Pldn	2	122738503	122749475	+	0.000929	0.0541858	-7.17919	2.70519	0
Bpifc	10	85959340	86011895	-	1.52e-05	0.00461111	-7.18564	3.7587	0
Tirap	9	35184551	35200291	-	1.14e-05	0.00402816	-7.18614	6.76237	0.0316412
Carf	1	60098247	60151032	+	0.000229	0.0239786	-7.18753	3.52497	0
Traf2	2	25517982	25546940	-	0.00153789	0.0736521	-7.19946	1.87409	0
Gmeb2	2	181251449	181288035	-	0.000352	0.030296	-7.28561	2.30702	0
Htr3a	9	48899214	48911099	-	0.000143	0.0184555	-7.29942	5.79554	0
Dgkg	16	22468461	22657221	-	0.000462	0.035263	-7.30275	3.48325	0.0102337
Fam113a	2	130417247	130424701	-	0.000798	0.0497308	-7.30748	2.50147	0
Eif4ebp2	10	61432497	61452669	-	8.15e-05	0.0129025	-7.33887	18.2194	0.0873232
Glyctk	9	106152857	106158138	-	7.05e-05	0.0116239	-7.35246	2.70587	0
Zfp688	7	127418967	127422068	-	9.26e-05	0.0137842	-7.36291	4.60397	0
Rho	6	115931927	115938829	+	0.00058	0.0407441	-7.3727	3.96457	0
Zmat3	3	32334796	32365678	-	6.96e-05	0.0115988	-7.37526	1.53751	0
D030055H07Rik	9	106148687	106160201	+	0.000264	0.0264108	-7.38083	2.26991	0
AC149051,1	8	63924694	63952170	-	0.000176	0.0213566	-7.49527	3.29987	0
Fbxw10	11	62847069	62877465	+	1.35e-05	0.00446147	-7.49969	3.38141	0
Ccdc126	6	49319274	49341582	+	0.000404	0.0323393	-7.51047	5.83041	0
1700094D03Rik	3	90062796	90068347	+	0.000666	0.0443122	-7.54476	3.98747	0
Syne1	10	5020203	5069063	-	0.000794	0.0497308	-7.56797	3.01632	0
Cd68	11	69664213	69666153	-	0.000379	0.0310462	-7.59881	11.0622	0
Gbp7	3	142530338	142550083	+	2.96e-05	0.00649207	-7.62124	3.87277	0.0140453
Fsbp	4	11579665	11587591	+	5.04e-05	0.00930242	-7.65226	5.04316	0.0122072
Abca12	1	71243090	71414910	-	1.06e-07	0.000163	-7.65912	3.09463	0.00936918
Cacna1e	1	154392519	154725920	-	0.000147	0.0184555	-7.72785	1.10197	0
Socs5	17	87107679	87137583	+	9.67e-07	0.000892	-7.73007	3.6313	0
Sv2c	13	95959443	96132577	-	2.07e-06	0.00138892	-7.74245	3.86844	0
Tmco7	8	106683068	106851439	+	0.000185	0.0215289	-7.77592	3.37417	0
Sh2b2	5	136218149	136244903	-	2.76e-06	0.00159364	-7.90479	5.71608	0
Bri3bp	5	125441568	125460872	+	0.000373	0.0309713	-7.90893	2.21689	0
Celf5	10	81459227	81482709	-	8.13e-07	0.000865	-7.99389	2.61141	0
Slc5a5	8	70882889	70892757	-	0.000254	0.025813	-7.99999	6.91547	0
4930556L07Rik	2	151747578	151749978	-	0.000226	0.0239117	-8.06134	13.4003	0
Alkbh3	2	93980550	94010807	-	1.73e-07	0.00024	-8.26592	26.0114	0.0662103
Wwtr1	3	57455649	57575910	-	9.57e-08	0.000163	-8.27813	13.8439	0.0282661
Scrn1	6	54505890	54566489	-	1.91e-05	0.00529234	-8.30837	2.85015	0
Snapc5	9	64179297	64182684	+	2.7e-05	0.00613621	-8.35823	31.2587	0
Gm12258	11	58859433	58861956	+	0.00084	0.0509742	-8.39344	10.078	0
Accs	2	93833467	93849943	-	1.96e-05	0.00532326	-8.40536	3.03206	0
Slc39a12	2	14388316	14494975	+	6.83e-05	0.011529	-8.45579	7.63013	0
Mdga2	12	66469568	67222549	-	7.28e-05	0.0118605	-8.59611	2.1869	0
Gnl3l	X	150983141	151017322	-	4.07e-06	0.00201064	-8.67076	5.33417	0
Fes	7	80377758	80387946	-	1.32e-08	3.65e-05	-8.73173	10.6746	0
Chek2	5	110840017	110874133	+	5.38e-08	0.000106	-8.76407	13.6926	0
Xrra1	7	99859218	99917824	+	3.65e-05	0.00752341	-8.85142	13.2092	0
Actg2	6	83512905	83536265	-	2.72e-10	1.88e-06	-8.9972	24.7357	0
Tmed6	8	107061484	107065644	-	1.31e-05	0.0044071	-9.0652	47.1635	0
Proca1	11	78193392	78205763	+	7.7e-06	0.00313488	-9.11217	19.1478	0

## Sheet: Table S4
	List of used primers
		Primer	sequence	Gene	transcript variant	Refseq number
	18S rRNA	Forward	5'- CTCAACACGGGAAACCTCAC -3'	Mus musculus 18S ribosomal RNA (Rn18s1)	-	NR_003278.3
		Reverse	5'- CGCTCCACCAACTAAGAACG -3'
	18S rRNA - long	Forward	5'- CGCAGCTAGGAATAATGGAATAG -3'	Mus musculus 18S ribosomal RNA (Rn18s1)	-	NR_003278.3
	28S rRNA	Forward	5'- CTAAATACCGGCACGAGACC -3'	Mus musculus 28S ribosomal RNA (Rn28s1)	-	NR_003279.1
		Reverse	5'- TTCACGCCCTCTTGAACTCT -3'
	28S rRNA - long	Forward	5'- CCAAAGCGGGTGGTAAACT -3'	Mus musculus 28S ribosomal RNA (Rn28s1)	-	NR_003279.1
		Reverse	5' GTAACACTCGGGGTGAGGTG -3'
	Paox	Forward	5'- GGGTTTATTGCTGGGCTGGA -3'	Mus musculus polyamine oxidase (exo-N4-amino)	1	NM_153783.4
		Reverse	5'- GGCAATTGTGGGTTTCCTGT -3'		2	NM_001346725.1
	Astl	Forward	5'- CAGCCCACCATCATACCACT -3'	Mus musculus astacin-like metalloendopeptidase (M12 family)	1	NM_001291003.1
		Reverse	5'- CCTCAAACCCTCTCCCGTG -3'		2	NM_172539.3
	Sap30	Forward	5'- GAGGAAGAAGGAGTTCCGCA -3'	Mus musculus SAP30 binding protein	-	NM_020483.3
		Reverse	5'- TCTTCTGGGCCTTGGCTAAT -3'
	Upp1	Forward	5'- GGACTTCTATGAGGGGCAAGG -3'	Mus musculus uridine phosphorylase	1	NM_009477.3
		Reverse	5'- CATGGTGGCAAACACCGAAG -3'		2	NM_001159402.1
					3	NM_001159401
	Primers used in Supplementary Figure 3
		Primer	sequence	Gene	transcript variant	Refseq number
	Magoh	Forward	5'- TGTCATCCGTTCCTAAAGTTCC-3'	Mus musculus mago homolog, exon junction complex core component	-	NM_001282737.1
		Reverse	5'- CGTATCGCAATTTACCGTCAG-3'
	Ddx3x	Forward	5'- GAGACTTAGAACGTGGATGCC-3'	Mus musculus DEAD/H (Asp-Glu-Ala-Asp/His) box polypeptide 3, X-linked	-	NM_010028.3
		Reverse	5'- TCAAACCCCATATCTAACATCCG-3'
	Cdc20	Forward	5'- CATTCACTCAACATCAAGGCG-3'	Mus musculus cell division cycle 20	-	NM_025415.3
		Reverse	5'- CATCCACAGCACTCAGACAG-3'
	Cks2	Forward	5'- GTTTCCTGATCCCGCTTACTC-3'	Mus musculus CDC28 protein kinase regulatory subunit 2	-	NM_025415.3
	Hprt1	Reverse	5'- GATGAGTTTTGGGTACTTGTTTAGAG-3'
	Hprt1	Forward	5'- GCTTGCTGGTGAAAAGGACCTCTCGAAG-3'	Mus musculus hypoxanthine guanine phosphoribosyl transferase	-	NM_013556.2
		Reverse	5'- CCCTGAAGTACTCATTATAGTCAAGGGCAT-3'
	H2A.1	Forward	5'- ACATGGCGGCGGTGCTGGAGTA-3'	Mus musculus H2A histone	-	NM_178213.5
		Reverse	5'- CGGGATGATGCGCGTCTTCTTGTT-3'
